# Supplementary material for: Quantifying the Effect of Ribosomal Density on mRNA Stability
Source: PLoS One. 2014 Jul 14;9(7):e102308. doi: 10.1371/journal.pone.0102308 (PMC4096589; doi:10.1371/journal.pone.0102308)
Supplement: Table S6 — The lists of genes used in different parts of the study and the Wilcoxon comparison for various cut-offs and for mRNA HL in different conditions. (XLSX) [file pone.0102308.s017.xlsx]

## Sheet: Description
The sheet 'all RD data' includes the lists of genes used in different parts of the study.
The sheet 'Wilcoxon P-value analyses' includes the wilcoxon comparison for various cut-offs and for mRNA HL in different conditions.

## Sheet: all RD data
Entire ORF's RD average based on the ribosomal profiling data from[29,32]							Entire ORF's RD from Arava et al. [30]							Dividing the genes according to their mRNA half-lives							ORF's 5' end RD (average of first 50nts) based on the ribosomal profiling data from[29,32]							ORF's 3' end RD (average of last 50nts) based on the ribosomal profiling data from[29,32]							The genes that their ratio between the number of proteins and mRNA levels is larger than 100							The genes that their ratio between mRNA half-life and the estimated translation time is larger than 50
High 20% RD genes names	High 20% entire ORF's RD	High 20% HL	Low 20% RD genes names	Low 20% entire ORF's RD	Low 20% HL		High 20% RD genes names	High 20% entire ORF's RD	High 20% HL (min)	Low 20% RD genes names	Low 20% entire ORF's RD	Low 20% HL (min)		Longest 20% half-life genes names	High 20% HL (min)	The RD is in a nucleotide resolution, and not per gene	Shortest 20% half-life genes names	Low 20% HL (min)	The RD is in a nucleotide resolution, and not per gene		High 20% RD genes names	High 20% ORF's 5'end RD	High 20% HL	Low 20% RD genes names	Low 20% ORF's 5' end RD	Low 20% HL		High 20% RD genes names	High 20% ORF's 3'end RD	High 20% HL	Low 20% RD genes names	Low 20% ORF's 3' end RD	Low 20% HL		High 20% RD genes names	High 20% entire ORF's RD	High 20% HL (min)	Low 20% RD genes names	Low 20% entire ORF's RD	Low 20% HL (min)		High 20% RD genes names	High 20% entire ORF's RD	High 20% HL (min)	Low 20% RD genes names	Low 20% entire ORF's RD	Low 20% HL (min)
'YCR088W'	47.7293	1.90909	'YJL123C'	2.91794	0.788454		'YML129C'	0.0985915	30.317	'YDR232W'	0.0127505	12.8048		'YGL037C'	1.38896e+06		'YLR221C'	10.3982			'YLR056W'	202.145	0.638865	'YLR056W'	7.61532	0.794215		'YGR054W'	35.2224	0.29562	'YMR315W'	1.43772	0.5766		'YCR088W'	47.7293	140.443	'YDR135C'	2.95232	43.7255		'YCR088W'	47.7293	140.443	'YMR193W'	2.94897	40.8128
'YLR438W'	45.6304	0.677722	'YML004C'	2.91444	1.98863		'YOR159C'	0.0494737	14.9534	'YOR270C'	0.0127229	46.1536		'YNL130C'	5983.34		'YGR189C'	18.8329			'YBR199W'	180.191	0.677722	'YBR199W'	7.61442	0.851009		'YMR058W'	32.5865	0.28101	'YPR023C'	1.43591	0.484004		'YLR438W'	45.6304	24.836	'YMR193W'	2.94897	40.8128		'YLR044C'	44.1767	49.4101	'YJR118C'	2.94212	17.6489
'YLR044C'	44.1767	0.638865	'YER019C-A'	2.91317	0.333166		'YLR390W-A'	0.0447699	44.2078	'YGL020C'	0.0127119	19.7381		'YBL022C'	1102.37		'YDR190C'	16.473			'YDR267C'	174.342	0.477261	'YDR267C'	7.60297	0.314695		'YHL034C'	31.8118	0.444222	'YIL145C'	1.43432	0.341597		'YLR044C'	44.1767	49.4101	'YJR118C'	2.94212	17.6489		'YAL012W'	26.5722	119.678	'YJL123C'	2.91794	57.145
'YCL037C'	29.5154	0.322762	'YER021W'	2.90778	0.60846		'YDL081C'	0.0439252	27.4925	'YCL054W'	0.0127078	5.3173		'YAR007C'	1015.7		'YMR300C'	14.8706			'YPR113W'	154.497	0.379057	'YPR113W'	7.59505	0.277979		'YCR088W'	31.4533	1.90909	'YPL158C'	1.43403	0.314903		'YCL037C'	29.5154	9.28993	'YDR457W'	2.93823	45.0896		'YLR109W'	23.5113	74.2136	'YML004C'	2.91444	38.9185
'YAL012W'	26.5722	1.14153	'YDL219W'	2.90721	0.642999		'YNL147W'	0.0433846	17.2286	'YML069W'	0.0126582	39.3153		'YGL048C'	1005.12		'YBR248C'	15.0202			'YOR383C'	144.739	1.14153	'YOR383C'	7.59171	1.00856		'YLR438W'	24.8892	0.677722	'YPR145W'	1.43206	0.259106		'YAL012W'	26.5722	119.678	'YPL210C'	2.93453	27.1768		'YOL040C'	23.1139	41.9136	'YER019C-A'	2.91317	30.4973
'YER165W'	24.4866	0.360336	'YLL034C'	2.90522	0.355729		'YLL009C'	0.0428571	28.2274	'YER082C'	0.0126126	14.4199		'YBR149W'	986.205		'YOR212W'	20.9003			'YGL101W'	136.511	0.642337	'YGL101W'	7.56783	0.29197		'YLR293C'	22.9572	0.208011	'YKL207W'	1.43173	0.477313		'YER165W'	24.4866	30.0928	'YPL086C'	2.92877	8.80904		'YDR432W'	22.9507	41.0773	'YER021W'	2.90778	58.7513
'YLR109W'	23.5113	1.36251	'YGL009C'	2.90133	0.483875		'YJL179W'	0.0427273	14.893	'YMR188C'	0.012605	53.7088		'YLR270W'	727.869		'YDR245W'	12.4448			'YGR123C'	126.351	0.28101	'YGR123C'	7.56656	0.294026		'YOR198C'	22.6608	0.608692	'YJL123C'	1.43138	0.788454		'YLR109W'	23.5113	74.2136	'YGR081C'	2.92583	4.52849		'YHL034C'	22.824	37.6823	'YDL219W'	2.90721	32.6405
'YER091C'	23.4039	0.642337	'YPL118W'	2.90091	0.698723		'YJR048W'	0.0427273	24.4913	'YIL035C'	0.0126005	35.9292		'YLR304C'	706.115		'YOR210W'	13.8655			'YOL139C'	116.983	0.579117	'YOL139C'	7.55135	0.271472		'YCL028W'	21.3771	0.618192	'YDR304C'	1.42686	1.0517		'YER091C'	23.4039	NaN	'YJL011C'	2.92323	6.47681		'YAL038W'	21.8877	46.4211	'YPL118W'	2.90091	77.1054
'YOL040C'	23.1139	0.506597	'YDR119W'	2.89369	0.294433		'YCL035C'	0.0423423	40	'YFR037C'	0.0125448	22.7097		'YOR128C'	601.097		'YNL327W'	15.9629			'YGL148W'	116.3	0.375823	'YGL148W'	7.54672	0.346354		'YEL037C'	20.6549	0.373693	'YDR019C'	1.42662	0.717113		'YDR432W'	22.9507	41.0773	'YLR384C'	2.9181	17.4203		'YNL300W'	21.8694	8.94848	'YBR189W'	2.89085	37.2655
'YDR432W'	22.9507	0.626704	'YBR189W'	2.89085	0.378284		'YJR086W'	0.0423423	30.8064	'YGL244W'	0.0125224	25.078		'YML070W'	331.232		'YOR116C'	11.2474			'YBL036C'	115.92	1.51887	'YBL036C'	7.50835	0.343196		'YDL195W'	20.5397	0.695386	'YGL101W'	1.42	0.29197		'YHL034C'	22.824	37.6823	'YJL123C'	2.91794	57.145		'YOR374W'	21.8593	1154.08	'YMR236W'	2.8657	66.5454
'YHL034C'	22.824	0.444222	'YDR190C'	2.8749	0.263087		'YHR143W-A'	0.0422535	10.4034	'YDL040C'	0.0125146	38.1903		'YBR066C'	116.555		'YNL153C'	12.9674			'YNL306W'	108.759	0.419192	'YNL306W'	7.49971	0.313165		'YLR340W'	20.1696	0.451418	'YDR321W'	1.41955	0.358543		'YNL016W'	22.0703	17.1724	'YML004C'	2.91444	38.9185		'YJL158C'	21.1888	45.229	'YHR132W-A'	2.86548	30.5508
'YNL016W'	22.0703	0.57031	'YMR236W'	2.8657	0.722778		'YOR210W'	0.0422535	13.8655	'YMR083W'	0.0125	33.8014		'YLR216C'	278.39		'YDL085C-A'	41.7173			'YCR082W'	106.074	0.582307	'YCR082W'	7.49627	0.589929		'YHR107C'	19.7248	0.415184	'YFR002W'	1.41865	0.399947		'YAL038W'	21.8877	46.4211	'YER021W'	2.90778	58.7513		'YNL138W'	20.9304	152.442	'YKL160W'	2.83924	33.9675
'YAL038W'	21.8877	1.00983	'YHR132W-A'	2.86548	0.188313		'YOR099W'	0.0418782	28.4487	'YMR145C'	0.0124777	24.0653		'YMR110C'	241.283		'YPR145W'	17.7108			'YER092W'	102.151	0.231807	'YER092W'	7.47496	0.481429		'YMR011W'	19.712	0.239342	'YHR026W'	1.41821	0.437699		'YNL300W'	21.8694	8.94848	'YDL219W'	2.90721	32.6405		'YMR079W'	20.5271	29.5148	'YJL179W'	2.82203	18.3243
'YNL300W'	21.8694	0.30355	'YOL102C'	2.85863	0.39787		'YLR200W'	0.0408696	14.0429	'YER148W'	0.0124481	15.6103		'YOR317W'	88.5		'YPL063W'	16.9275			'YEL022W'	94.8055	0.523494	'YEL022W'	7.4738	0.399205		'YEL060C'	19.6671	0.789758	'YLL014W'	1.41692	0.429132		'YOR374W'	21.8593	1154.08	'YLL034C'	2.90522	6.99195		'YLL018C'	20.4235	62.8748	'YGL220W'	2.81525	29.1567
'YOR374W'	21.8593	1.35282	'YPR110C'	2.847	0.189707		'YAL030W'	0.0397183	118.607	'YPL199C'	0.0124481	23.7914		'YGR178C'	583.119		'YKL029C'	13.7658			'YGR271C-A'	94.4833	0.76986	'YGR271C-A'	7.45815	0.036091		'YAL012W'	19.6261	1.14153	'YNL149C'	1.41089	0.445719		'YJL158C'	21.1888	45.229	'YGL009C'	2.90133	24.7192		'YIL041W'	19.2496	75.5294	'YHR049W'	2.7985	184.792
'YJL158C'	21.1888	0.411284	'YFR002W'	2.84688	0.399947		'YNL015W'	0.0394737	71.0263	'YLR347C'	0.012413	44.2214		'YOL090W'	340.37		'YJL124C'	18.208			'YML063W'	93.0704	1.90909	'YML063W'	7.45214	0.432693		'YJL080C'	19.522	0.273796	'YHR170W'	1.40712	0.0471472		'YNL138W'	20.9304	152.442	'YBR189W'	2.89085	37.2655		'YLR340W'	18.4007	43.5931	'YJL192C'	2.778	34.4531
'YNL138W'	20.9304	0.918695	'YJR064W'	2.84101	0.414635		'YGL029W'	0.038843	7.0255	'YMR125W'	0.012413	17.6588		'YMR092C'	228.174		'YDR363W-A'	36.2032			'YPL234C'	92.2749	0.790401	'YPL234C'	7.44659	0.507289		'YLR044C'	19.0021	0.638865	'YKL003C'	1.40346	0.299573		'YMR079W'	20.5271	29.5148	'YDR190C'	2.8749	26.1953		'YEL026W'	17.6711	25.1473	'YDL192W'	2.7752	40.2216
'YJL080C'	20.855	0.273796	'YKL160W'	2.83924	0.398652		'YJL174W'	0.0386282	77.3141	'YDR117C'	0.0123675	30.9776		'YIR037W'	320.648		'YER159C'	13.9148			'YAL016W'	91.3137	0.298939	'YAL016W'	7.44598	0.797697		'YDL046W'	18.6213	0.594215	'YPL091W'	1.40272	0.682506		'YPL061W'	20.5231	20.9207	'YMR236W'	2.8657	66.5454		'YKL096W-A'	17.6691	41.026	'YNL090W'	2.76539	25.9195
'YMR079W'	20.5271	0.323745	'YGR119C'	2.83733	0.382166		'YFL017W-A'	0.0384615	26.2661	'YDR481C'	0.0123457	39.1827		'YDR502C'	328.821		'YDR234W'	11.3719			'YDR322C-A'	88.9848	0.360336	'YDR322C-A'	7.41874	0.231921		'YOR204W'	18.4786	0.242813	'YOR163W'	1.4024	1.00136		'YGL206C'	19.5549	35.0188	'YHR132W-A'	2.86548	30.5508		'YBL030C'	17.6446	34.5544	'YGR132C'	2.76489	34.2789
'YPL061W'	20.5231	0.582307	'YEL022W'	2.83462	0.399205		'YGR105W'	0.0384615	20.6279	'YBL032W'	0.0123037	14.6684		'YDR214W'	179.934		'YOL012C'	13.7995			'YJR148W'	85.9192	0.352383	'YJR148W'	7.39215	0.607989		'YCR012W'	18.4544	1.03403	'YOL102C'	1.40008	0.39787		'YIL041W'	19.2496	75.5294	'YPR110C'	2.847	13.8077		'YNL055C'	17.6111	110.737	'YML063W'	2.76173	41.139
'YLL018C'	20.4235	0.729971	'YIL015W'	2.82449	0.49833		'YHR132C'	0.0382831	30.2388	'YDR321W'	0.0123037	19.3808		'YOR027W'	250.495		'YDR194C'	21.1627			'YNL255C'	85.501	0.113146	'YNL255C'	7.3879	0.183427		'YOR247W'	18.3561	0.413795	'YOR272W'	1.39598	0.200149		'YKL081W'	19.053	30.6271	'YFR002W'	2.84688	43.0873		'YBR078W'	16.4942	47.2102	'YGL221C'	2.76031	71.7745
'YGL206C'	19.5549	0.684065	'YJL179W'	2.82203	0.27235		'YJL173C'	0.0382114	21.6207	'YGR157W'	0.0122989	49.7716		'YOR285W'	298.76		'YCL031C'	22.5045			'YLR406C'	85.1231	0.758647	'YLR406C'	7.37685	0.493303		'YGL253W'	17.1174	0.520622	'YNL155W'	1.3957	0.857428		'YGL245W'	18.4997	58.7523	'YKL160W'	2.83924	33.9675		'YEL060C'	16.2693	131.498	'YGL019W'	2.76003	28.134
'YIL041W'	19.2496	0.772558	'YGL220W'	2.81525	0.404321		'YLR395C'	0.0379747	29.3799	'YKL154W'	0.0122449	9.72239		'YGR136W'	66.5		'YOR021C'	12.6135			'YER031C'	84.6114	0.972	'YER031C'	7.3767	0.414838		'YIL123W'	16.9966	0.539207	'YMR235C'	1.39433	0.411849		'YPL127C'	18.0611	14.809	'YGR119C'	2.83733	38.2884		'YBR011C'	15.8542	52.1443	'YPL117C'	2.75449	36.2197
'YKL081W'	19.053	0.362549	'YGR017W'	2.81007	0.250782		'YER042W'	0.0378378	42.5117	'YDR309C'	0.0122396	59.5042		'YKL067W'	307.641		'YOR224C'	12.8181			'YDL153C'	83.4022	0.221104	'YDL153C'	7.36875	0.225564		'YDL140C'	16.884	0.592717	'YLR003C'	1.39388	0.209818		'YOR198C'	18.0586	38.525	'YEL022W'	2.83462	42.2578		'YDR510W'	15.6758	43.0937	'YCR005C'	2.75173	71.5555
'YOR204W'	18.7537	0.242813	'YDL236W'	2.80237	0.318874		'YLR295C'	0.0376	33.4859	'YER086W'	0.0121317	15.8685		'YCR005C'	264.302		'YJL198W'	9.35641			'YPL053C'	82.8701	0.52729	'YPL053C'	7.36118	0.371596		'YGR167W'	16.3386	0.625153	'YKR035W-A'	1.39379	0.337411		'YEL060C'	16.2693	131.498	'YGL220W'	2.81525	29.1567		'YCL009C'	15.5414	109.509	'YBR101C'	2.74661	49.4646
'YIR006C'	18.6779	0.533448	'YHR049W'	2.7985	2.00787		'YMR043W'	0.0372822	18.7046	'YJL198W'	0.0121315	9.35641		'YNL243W'	299.07		'YDR233C'	14.5205			'YDL235C'	81.3379	0.242813	'YDL235C'	7.34679	0.506209		'YPR052C'	15.9456	0.246164	'YDR322C-A'	1.39298	0.231921		'YBR011C'	15.8542	52.1443	'YGR017W'	2.81007	11.1766		'YOL039W'	15.459	40.3414	'YPR051W'	2.7399	21.9514
'YGL245W'	18.4997	0.833148	'YEL071W'	2.79766	0.783507		'YDR086C'	0.037037	16.5841	'YKL073W'	0.0121315	26.7307		'YJL217W'	258.565		'YDL213C'	10.6342			'YOR020C'	80.744	0.400186	'YOR020C'	7.33093	0.89764		'YCL009C'	15.8889	0.912547	'YHR063C'	1.39279	0.504633		'YDR510W'	15.6758	43.0937	'YDL236W'	2.80237	25.1142		'YPR183W'	15.3451	32.2336	'YGR034W'	2.73851	28.7798
'YDR384C'	18.4902	0.758647	'YDR165W'	2.79736	0.0630113		'YPL053C'	0.0369128	30.9006	'YGR034W'	0.0120968	18.8661		'YPL265W'	268.57		'YBR265W'	11.3161			'YJR015W'	79.7512	0.906796	'YJR015W'	7.3288	0.589234		'YMR012W'	15.6291	0.400739	'YDR361C'	1.38391	0.160571		'YMR058W'	15.6435	23.2741	'YHR049W'	2.7985	184.792		'YCL028W'	15.2375	52.6665	'YDR071C'	2.73569	37.4576
'YLR340W'	18.4007	0.451418	'YJL192C'	2.778	0.349092		'YCR097W'	0.0368146	25.9906	'YML017W'	0.0120898	27.6959		'YCR011C'	273.254		'YDR188W'	16.6662			'YHL013C'	79.3362	0.451418	'YHL013C'	7.31524	0.0618103		'YLR109W'	15.6031	1.36251	'YPR110C'	1.38383	0.189707		'YCL009C'	15.5414	109.509	'YEL071W'	2.79766	29.7213		'YDR178W'	15.1077	86.2853	'YAR002C-A'	2.68851	40.1299
'YPL127C'	18.0611	0.338742	'YDL192W'	2.7752	0.392913		'YBR016W'	0.0364341	131.133	'YGL137W'	0.012018	35.8506		'YLR089C'	266.532		'YJR144W'	12.128			'YDR424C'	79.1098	0.648496	'YDR424C'	7.31238	0.420538		'YJL121C'	15.5289	0.680554	'YMR049C'	1.38246	0.342242		'YOL039W'	15.459	40.3414	'YDR165W'	2.79736	7.81062		'YDR502C'	15.0876	94.6964	'YPL010W'	2.67872	49.5165
'YOR198C'	18.0586	0.608692	'YNL090W'	2.76539	0.289493		'YGL191W'	0.0361538	43.2992	'YKL080W'	0.0119593	36.4359		'YBL045C'	261.755		'YML106W'	19.5676			'YML022W'	78.6634	0.850222	'YML022W'	7.31093	0.225192		'YCL043C'	15.4829	0.596541	'YOR051C'	1.37936	0.369306		'YPR183W'	15.3451	32.2336	'YJL192C'	2.778	34.4531		'YCL043C'	15.0684	46.9071	'YJL217W'	2.66827	108.035
'YEL026W'	17.6711	0.29642	'YGR132C'	2.76489	0.414119		'YDR233C'	0.0361486	14.5205	'YNR013C'	0.0119553	66.8358		'YKL035W'	822.086		'YPR137W'	11.4315			'YCR009C'	77.9937	0.302208	'YCR009C'	7.30335	0.636593		'YPL226W'	15.4108	0.417724	'YLR195C'	1.3613	0.31871		'YCL028W'	15.2375	52.6665	'YDL192W'	2.7752	40.2216		'YPL274W'	14.8919	57.3758	'YDL072C'	2.66818	89.9626
'YKL096W-A'	17.6691	0.532629	'YML063W'	2.76173	0.432693		'YHR021C'	0.036	22.748	'YHR108W'	0.0119454	33.7998		'YHR008C'	67.7173		'YHL011C'	13.1679			'YKR035W-A'	76.7292	1.35282	'YKR035W-A'	7.24218	0.337411		'YNR016C'	15.1707	0.657295	'YBR034C'	1.35982	0.0968852		'YDR178W'	15.1077	86.2853	'YNL090W'	2.76539	25.9195		'YER178W'	14.8145	53.588	'YPR148C'	2.66609	72.2683
'YBL030C'	17.6446	0.490429	'YDR087C'	2.76153	0.214119		'YLR038C'	0.0357143	32.0125	'YJR016C'	0.0119454	15.6235		'YNR001C'	111.244		'YIL053W'	14.1093			'YBL092W'	75.7741	0.483505	'YBL092W'	7.23064	0.197726		'YER091C'	15.1334	0.642337	'YJL124C'	1.35949	0.257098		'YDR502C'	15.0876	94.6964	'YGR132C'	2.76489	34.2789		'YER083C'	14.7637	32.9436	'YDL092W'	2.66524	26.4613
'YNL055C'	17.6111	1.23055	'YGL221C'	2.76031	0.710235		'YBL002W'	0.0356061	8.92748	'YDR427W'	0.0119289	46.9943		'YNL084C'	223.813		'YOR327C'	16.2667			'YGR207C'	74.9428	0.706728	'YGR207C'	7.22493	0.53598		'YGR055W'	14.9666	0.682825	'YIL094C'	1.35915	0.348002		'YPL274W'	14.8919	57.3758	'YML063W'	2.76173	41.139		'YGR279C'	14.6666	59.1766	'YPL178W'	2.64935	31.2725
'YMR011W'	16.8175	0.239342	'YGL019W'	2.76003	0.504429		'YML052W'	0.0353135	14.1041	'YPL126W'	0.0119287	11.4723		'YDR168W'	215.773		'YOR165W'	11.5929			'YDR399W'	74.7152	0.657295	'YDR399W'	7.22394	0.187548		'YKL081W'	14.8771	0.362549	'YML063W'	1.35522	0.432693		'YER178W'	14.8145	53.588	'YDR087C'	2.76153	9.10532		'YIR037W'	14.6625	224.993	'YML124C'	2.63632	41.8914
'YBR078W'	16.4942	0.796575	'YJL200C'	2.7556	0.274575		'YGR008C'	0.0352941	46.8247	'YCR035C'	0.0118987	10.9335		'YIL075C'	189.109		'YGR017W'	14.1311			'YPR069C'	73.8211	0.684065	'YPR069C'	7.21815	0.466846		'YLR192C'	14.5158	0.547901	'YLR367W'	1.35284	0.444826		'YGR279C'	14.6666	59.1766	'YGL221C'	2.76031	71.7745		'YML078W'	14.6322	102.278	'YGL040C'	2.63063	47.592
'YEL060C'	16.2693	0.789758	'YPL117C'	2.75449	0.272915		'YDR032C'	0.0351759	101.033	'YML093W'	0.0118889	5.68407		'YPL019C'	194.883		'YMR286W'	18.7974			'YOR046C'	73.3457	0.321536	'YOR046C'	7.2175	0.40106		'YJR007W'	14.459	0.227703	'YGL097W'	1.35037	0.206393		'YIR037W'	14.6625	224.993	'YGL019W'	2.76003	28.134		'YGL105W'	14.4895	54.1301	'YKL137W'	2.62127	22.7854
'YOR382W'	16.2108	1.51887	'YCR005C'	2.75173	2.94905		'YJL151C'	0.0350746	43.2212	'YLR028C'	0.0118243	74.2359		'YKL142W'	106.966		'YER052C'	41.9818			'YML105C'	71.9281	0.365021	'YML105C'	7.2108	0.356448		'YOR335C'	14.2938	0.377772	'YLR043C'	1.34829	0.334167		'YML078W'	14.6322	102.278	'YJL200C'	2.7556	13.5092		'YER120W'	14.4226	34.2662	'YBL036C'	2.61934	30.6932
'YBR011C'	15.8542	1.00507	'YBR101C'	2.74661	1.416		'YOR103C'	0.0350746	17.2356	'YNL308C'	0.0118243	6.60433		'YMR237W'	201.188		'YPL243W'	19.0442			'YPL091W'	71.432	0.536732	'YPL091W'	7.1934	0.682506		'YDR432W'	14.2274	0.626704	'YLR441C'	1.34621	0.384732		'YGL105W'	14.4895	54.1301	'YPL117C'	2.75449	36.2197		'YLR293C'	14.4103	42.5005	'YLL026W'	2.60883	156.887
'YGR054W'	15.815	0.29562	'YPR051W'	2.7399	0.247725		'YDL181W'	0.0348837	37.1991	'YNL313C'	0.0118232	7.39472		'YNL281W'	108.227		'YNL132W'	8.55541			'YNR053C'	70.4959	0.505189	'YNR053C'	7.18904	0.40799		'YOR374W'	14.1881	1.35282	'YGL103W'	1.33938	0.643521		'YER120W'	14.4226	34.2662	'YBR101C'	2.74661	49.4646		'YNL015W'	14.2468	48.3936	'YLR028C'	2.60663	171.617
'YDR510W'	15.6758	0.517567	'YGR034W'	2.73851	0.363636		'YOL012C'	0.0348148	13.7995	'YDR101C'	0.0117845	6.22554		'YHR049W'	109.242		'YNR017W'	17.1844			'YHL015W'	70.1785	0.40665	'YHL015W'	7.18492	0.530056		'YMR276W'	14.0877	1.78721	'YHR137W'	1.33704	1.53291		'YLR355C'	14.3935	9.54724	'YPR051W'	2.7399	21.9514		'YOL111C'	14.2098	67.4586	'YMR202W'	2.59665	43.5924
'YMR058W'	15.6435	0.28101	'YDR071C'	2.73569	0.309188		'YGL012W'	0.0348101	25.6117	'YDR019C'	0.0117207	11		'YBR126C'	242.483		'YMR246W'	13.2071			'YDL178W'	69.6088	0.272507	'YDL178W'	7.18076	0.336265		'YIL041W'	13.89	0.772558	'YKL009W'	1.33685	0.122385		'YOL111C'	14.2098	67.4586	'YDR071C'	2.73569	37.4576		'YKL016C'	14.1515	49.3769	'YBL038W'	2.59238	87.0947
'YCL009C'	15.5414	0.912547	'YOR151C'	2.7283	0.84068		'YML110C'	0.0347403	53.2259	'YGR111W'	0.0117207	37.5		'YML004C'	184.091		'YPL129W'	16.0676			'YNL244C'	69.4271	0.29562	'YNL244C'	7.15954	0.316695		'YAL035W'	13.6981	0.451314	'YER048W-A'	1.33167	0.289952		'YIL123W'	14.1703	27.3701	'YOR151C'	2.7283	49.3261		'YMR276W'	13.9164	69.5056	'YJL096W'	2.58973	29.5503
'YOL039W'	15.459	0.453002	'YML052W'	2.72762	0.232014		'YOL092W'	0.0346278	11.9687	'YLR441C'	0.0117188	18.6592		'YFL010C'	203.552		'YJL069C'	7.80351			'YDR087C'	68.7156	0.361157	'YDR087C'	7.11348	0.214119		'YER120W'	13.4933	0.403913	'YNR022C'	1.32856	0.419818		'YKL016C'	14.1515	49.3769	'YML052W'	2.72762	18.0084		'YJL121C'	13.9161	62.0201	'YJL140W'	2.57864	37.1821
'YER043C'	15.3489	0.503665	'YIR012W'	2.72184	0.216869		'YJL002C'	0.0345912	33.796	'YML063W'	0.0117188	24.8555		'YOR344C'	109.77		'YPL111W'	13.6931			'YMR311C'	67.8383	0.362549	'YMR311C'	7.10328	0.332021		'YDL022W'	13.4081	1.84328	'YPR028W'	1.31731	1.04105		'YGL253W'	14.116	23.8834	'YIR012W'	2.72184	9.39454		'YPL048W'	13.9084	113.067	'YGR208W'	2.57816	37.4611
'YPR183W'	15.3451	0.485585	'YGL012W'	2.71653	0.359532		'YNR046W'	0.0345588	9.43468	'YOR091W'	0.0116915	12.1047		'YCR088W'	171.556		'YPR051W'	14.2887			'YNL232W'	67.6304	0.475215	'YNL232W'	7.07216	0.300029		'YCL037C'	13.332	0.322762	'YNL010W'	1.31374	0.606603		'YMR276W'	13.9164	69.5056	'YGL016W'	2.71225	29.2818		'YDL160C'	13.8993	51.5202	'YAL007C'	2.55681	32.0983
'YCL028W'	15.2375	0.618192	'YGL016W'	2.71225	0.442375		'YGR060W'	0.0345161	39.3728	'YBR017C'	0.0116431	104.161		'YCL035C'	40		'YGR175C'	10.9906			'YIL015W'	67.3476	0.628041	'YIL015W'	7.06005	0.49833		'YCR053W'	13.254	0.389764	'YJR064W'	1.31056	0.414635		'YJL121C'	13.9161	62.0201	'YNL268W'	2.70648	15.1603		'YIL051C'	13.5613	72.8162	'YGL039W'	2.55366	32.9625
'YDR178W'	15.1077	0.850222	'YNL268W'	2.70648	0.23313		'YCR028C-A'	0.0344743	24.5859	'YOR039W'	0.011583	14.5757		'YDL022W'	70.2268		'YJL186W'	11.5298			'YGL244W'	67.0543	0.169662	'YGL244W'	7.04206	0.363562		'YER070W'	13.1767	0.272507	'YDR214W'	1.31012	3.15963		'YPL048W'	13.9084	113.067	'YPL195W'	2.70021	50.919		'YNL241C'	13.4721	43.3436	'YDR174W'	2.54479	26.3128
'YDR502C'	15.0876	3.17407	'YPL195W'	2.70021	1.69784		'YGR284C'	0.0344051	67.7041	'YDR046C'	0.0115702	15.5416		'YAL044C'	146.504		'YDR297W'	9.67708			'YPL178W'	66.207	0.55697	'YPL178W'	7.02025	0.341179		'YHR193C'	13.1417	0.658504	'YLR088W'	1.30897	0.498		'YDL160C'	13.8993	51.5202	'YAR002C-A'	2.68851	40.1299		'YLR150W'	13.4246	48.8746	'YMR116C'	2.53948	41.0876
'YCL043C'	15.0684	0.596541	'YAR002C-A'	2.68851	0.531254		'YJL196C'	0.0344051	25.9493	'YIL109C'	0.0115426	36.3611		'YDR032C'	101.033		'YBR187W'	13.0643			'YML094W'	65.7125	0.1971	'YML094W'	6.99491	0.202898		'YLL018C'	13.0913	0.729971	'YGL020C'	1.30813	0.359371		'YDL022W'	13.7888	NaN	'YOR051C'	2.6792	12.093		'YML129C'	13.4086	49.8428	'YPL239W'	2.53768	20.2065
'YPL274W'	14.8919	0.623067	'YLR051C'	2.6858	0.227818		'YHR010W'	0.0342233	28.2395	'YMR235C'	0.0115196	24.747		'YGR111W'	37.5		'YPR052C'	10.6023			'YHR143W-A'	65.602	0.918695	'YHR143W-A'	6.99408	0.119034		'YGR094W'	12.9175	0.455919	'YLR196W'	1.29941	0.167019		'YIL051C'	13.5613	72.8162	'YOL092W'	2.67342	16.0736		'YKL192C'	13.167	31.4273	'YIL076W'	2.53426	33.6641
'YER178W'	14.8145	0.831206	'YOR051C'	2.6792	0.369306		'YGR282C'	0.0340764	35.8115	'YKL207W'	0.0114943	30.1806		'YMR276W'	167.175		'YJL050W'	9.80343			'YKL138C-A'	65.114	0.417724	'YKL138C-A'	6.98489	0.463854		'YNL071W'	12.8669	0.932205	'YLR292C'	1.29703	0.299679		'YDR156W'	13.5152	9.22954	'YOR039W'	2.67297	19.7731		'YDL066W'	13.0468	85.9527	'YMR092C'	2.51998	368.107
'YER083C'	14.7637	0.460751	'YPL010W'	2.67872	0.679491		'YNL322C'	0.0340764	73.6427	'YDL153C'	0.0114566	10.0048		'YOR052C'	99.7894		'YJL111W'	23.025			'YDR519W'	65.0094	0.533448	'YDR519W'	6.98368	0.368517		'YGR285C'	12.7667	0.564293	'YFL017C'	1.29651	0.43325		'YNL241C'	13.4721	43.3436	'YDL072C'	2.66818	89.9626		'YPL098C'	13.0148	42.1874	'YDR152W'	2.51709	27.0868
'YGR279C'	14.6666	0.790401	'YOL092W'	2.67342	0.231892		'YOL030W'	0.0340206	56.1694	'YER036C'	0.0114566	13.0299		'YHR039C'	185.877		'YGR215W'	13.8902			'YJR075W'	64.6409	0.391791	'YJR075W'	6.97623	0.348792		'YNL241C'	12.7071	0.361157	'YMR226C'	1.29584	0.989641		'YLR150W'	13.4246	48.8746	'YDL092W'	2.66524	26.4613		'YNL208W'	12.936	66.2376	'YML001W'	2.49187	36.9259
'YIR037W'	14.6625	3.26337	'YOR039W'	2.67297	0.219946		'YGL087C'	0.0339759	228.511	'YLR248W'	0.0114566	95.9475		'YOR124C'	105.219		'YER148W'	15.6103			'YKL067W'	64.5561	0.739008	'YKL067W'	6.97102	3.07294		'YLR150W'	12.589	0.620575	'YDR373W'	1.29302	0.610626		'YML129C'	13.4086	49.8428	'YDL171C'	2.66151	26.9359		'YKL096W'	12.8279	92.7128	'YLR304C'	2.49061	77.8324
'YML078W'	14.6322	1.2137	'YJL217W'	2.66827	2.89024		'YMR241W'	0.0339683	13.9487	'YNL287W'	0.0114316	55.3235		'YKL096W'	105.858		'YLR200W'	14.0429			'YDR064W'	64.4364	0.383822	'YDR064W'	6.96355	0.549649		'YGR162W'	12.5762	0.168457	'YGR284C'	1.28987	1.13556		'YGR240C'	13.3948	24.2614	'YPL178W'	2.64935	31.2725		'YJL060W'	12.7281	186.954	'YNL155W'	2.49013	354.717
'YGL105W'	14.4895	0.58191	'YDL072C'	2.66818	0.928798		'YNL263C'	0.0339683	59.3474	'YPR118W'	0.0114078	20.2123		'YDL132W'	37.5		'YGL111W'	11.5733			'YHR094C'	64.2433	0.57031	'YHR094C'	6.95266	0.700206		'YGL173C'	12.5103	0.588453	'YCL031C'	1.28915	0.25348		'YJR007W'	13.3233	22.1164	'YGR229C'	2.64236	16.5291		'YDR148C'	12.6357	51.6888	'YOR128C'	2.47394	107.267
'YER120W'	14.4226	0.403913	'YPR148C'	2.66609	0.421487		'YFL038C'	0.0338164	40.8415	'YPL246C'	0.0114068	20.4089		'YPL195W'	173.029		'YOR048C'	12.7827			'YDL219W'	64.1775	0.914276	'YDL219W'	6.92076	0.642999		'YPL163C'	12.4657	0.24034	'YDR046C'	1.28773	0.1922		'YKL192C'	13.167	31.4273	'YML124C'	2.63632	41.8914		'YGR037C'	12.6079	27.862	'YJL143W'	2.46943	20.391
'YLR293C'	14.4103	0.208011	'YDL092W'	2.66524	0.284181		'YER019C-A'	0.0337079	20.9739	'YDR395W'	0.0113228	24.7763		'YKR018C'	119.903		'YIL002W-A'	41.1483			'YFL005W'	63.1266	0.216609	'YFL005W'	6.91829	0.351633		'YBL030C'	12.2683	0.490429	'YPR113W'	1.28584	0.277979		'YEL046C'	13.0044	13.9213	'YGL040C'	2.63063	47.592		'YDL181W'	12.49	45.6993	'YJL097W'	2.46564	24.0982
'YLR355C'	14.3935	0.151173	'YDL171C'	2.66151	0.652974		'YOR285W'	0.0335714	298.76	'YIL075C'	0.0113108	189.109		'YLR259C'	71.7476		'YOR204W'	8.83342			'YLR061W'	62.6908	0.805205	'YLR061W'	6.91035	0.38394		'YKR093W'	12.2475	0.309991	'YOL064C'	1.2824	0.357686		'YDR232W'	12.9598	10.3341	'YPR137W'	2.62373	3.75394		'YJR017C'	12.435	52.9419	'YNL281W'	2.45493	138.555
'YNL015W'	14.2468	1.25857	'YPL178W'	2.64935	0.341179		'YBL030C'	0.0335423	32.5687	'YBR086C'	0.0112988	24.7455		'YER044C'	196.342		'YDR161W'	9.94036			'YGL022W'	62.5601	0.239342	'YGL022W'	6.90036	0.404081		'YER043C'	12.1043	0.503665	'YDR135C'	1.2763	0.616697		'YER063W'	12.9581	16.4748	'YBL036C'	2.61934	30.6932		'YGR167W'	12.3693	63.1932	'YMR074C'	2.45201	60.3985
'YOL111C'	14.2098	1.51281	'YPR170W-B'	2.64324	NaN		'YDR033W'	0.0333333	28.4375	'YGR204W'	0.0112988	44.5992		'YHR047C'	145.679		'YHR148W'	7.5779			'YHR005C-A'	61.9595	0.397368	'YHR005C-A'	6.89661	0.235917		'YPL274W'	12.0427	0.623067	'YMR071C'	1.27498	0.793567		'YMR205C'	12.9149	24.4012	'YLL026W'	2.60883	156.887		'YJL020C'	12.3088	98.3373	'YMR015C'	2.43488	143.213
'YIL123W'	14.1703	0.539207	'YGR229C'	2.64236	0.306187		'YCL050C'	0.0332298	53.6309	'YJR076C'	0.0112981	28.7637		'YDR294C'	96.1454		'YBR146W'	35.989			'YML001W'	61.8976	0.121329	'YML001W'	6.89186	0.481749		'YKL117W'	12.0161	0.75004	'YBR084W'	1.2729	0.355992		'YKL096W'	12.8279	92.7128	'YDR300C'	2.60812	10.2408		'YGR086C'	12.2212	37.9654	'YOR253W'	2.43404	47.8861
'YKL016C'	14.1515	0.361771	'YML124C'	2.63632	0.438006		'YOR252W'	0.0330986	7.02929	'YDR292C'	0.011254	27.7269		'YDL099W'	168.201		'YDR120C'	7.4574			'YKL009W'	61.2953	0.259676	'YKL009W'	6.85593	0.122385		'YLR286C'	11.9865	0.803592	'YPL266W'	1.27288	0.190271		'YPL085W'	12.7317	26.0711	'YLR028C'	2.60663	171.617		'YEL037C'	12.1513	37.3037	'YHR012W'	2.42873	79.2144
'YGL253W'	14.116	0.520622	'YGL040C'	2.63063	0.427031		'YHR143W'	0.0328221	9.90579	'YGR162W'	0.0112277	6.85236		'YGR130C'	122.873		'YLR074C'	9.35912			'YKR020W'	61.0176	0.716036	'YKR020W'	6.83466	0.586589		'YER027C'	11.9737	0.477943	'YLR214W'	1.26618	0.341508		'YJL060W'	12.7281	186.954	'YHR170W'	2.60311	7.16763		'YCL057W'	12.0236	248.243	'YDR378C'	2.42095	23.4506
'YMR276W'	13.9164	1.78721	'YPR137W'	2.62373	0.252055		'YLL050C'	0.0325635	56.6526	'YCR017C'	0.0112159	31.995		'YDR028C'	134.329		'YPL163C'	12.7745			'YJL136C'	61.0081	0.646452	'YJL136C'	6.82154	0.567978		'YNL138W'	11.8226	0.918695	'YPL210C'	1.26446	0.437639		'YDR148C'	12.6357	51.6888	'YBR068C'	2.60248	34.515		'YIL033C'	11.9894	41.9128	'YOR164C'	2.40495	36.4104
'YJL121C'	13.9161	0.680554	'YBR154C'	2.62337	0.124773		'YKR013W'	0.0324242	14.9276	'YMR266W'	0.0112159	10.0047		'YHR137W'	89.8551		'YMR011W'	13.7644			'YOL127W'	61.0036	0.705837	'YOL127W'	6.81971	0.19492		'YBR085C-A'	11.8133	NaN	'YOL149W'	1.26406	0.181543		'YGR037C'	12.6079	27.862	'YJR088C'	2.59887	22.1719		'YGL026C'	11.9433	62.3117	'YNL149C'	2.36661	29.0588
'YPL048W'	13.9084	0.765436	'YKL137W'	2.62127	0.334677		'YGL037C'	0.0322581	1.38896e+06	'YER149C'	0.0111639	18.2734		'YOR382W'	31		'YEL042W'	11.7978			'YDL051W'	60.9844	0.453693	'YDL051W'	6.7939	0.27998		'YML017W'	11.6719	0.188823	'YLR301W'	1.26334	0.646609		'YDL181W'	12.49	45.6993	'YBL038W'	2.59238	87.0947		'YBR071W'	11.8413	170.518	'YLR351C'	2.36088	56.0249
'YDL160C'	13.8993	0.805205	'YBL036C'	2.61934	0.343196		'YKL096W-A'	0.0322581	28.3189	'YMR205C'	0.0111458	27.1643		'YOL111C'	148.957		'YOR283W'	9.34229			'YAL007C'	60.9638	0.348321	'YAL007C'	6.78603	0.454217		'YDL066W'	11.6565	0.897394	'YMR243C'	1.26324	0.320893		'YJR017C'	12.435	52.9419	'YJL096W'	2.58973	29.5503		'YAL003W'	11.8394	45.5845	'YFR006W'	2.35007	57.5278
'YDL022W'	13.7888	1.84328	'YCR017C'	2.61445	0.437573		'YIL051C'	0.0321918	70.2953	'YOR239W'	0.0111229	12.3553		'YMR027W'	112.55		'YGL029W'	7.0255			'YPL237W'	60.6077	0.833148	'YPL237W'	6.75193	0.232942		'YBR016W'	11.6353	1.43464	'YJL096W'	1.25876	0.507693		'YGR167W'	12.3693	63.1932	'YLR262C'	2.58056	15.869		'YNL131W'	11.746	32.056	'YNL153C'	2.34167	14.0148
'YIL051C'	13.5613	0.877571	'YLL026W'	2.60883	0.702554		'YDR424C'	0.0320285	38.805	'YBR079C'	0.0110881	19.4039		'YKL085W'	140.891		'YJL014W'	15.6196			'YER131W'	59.9523	0.185142	'YER131W'	6.73713	0.385369		'YER165W'	11.549	0.360336	'YIL040W'	1.25738	0.406409		'YDL195W'	12.286	38.1401	'YDR346C'	2.57941	11.9783		'YCR012W'	11.7394	42.9088	'YGR267C'	2.31621	50.9882
'YDR156W'	13.5152	0.189062	'YDR300C'	2.60812	0.220238		'YPL225W'	0.0319728	40.2686	'YOL090W'	0.0110881	340.37		'YPL106C'	59.8579		'YNL111C'	14.0413			'YHR181W'	59.8295	0.4867	'YHR181W'	6.7272	0.396155		'YDR377W'	11.3863	0.386756	'YLR034C'	1.25441	1.37546		'YGR086C'	12.2212	37.9654	'YGR208W'	2.57816	37.4611		'YDR525W-A'	11.6814	11.9341	'YNL306W'	2.31128	35.4654
'YNL241C'	13.4721	0.361157	'YLR028C'	2.60663	0.655402		'YER146W'	0.0319149	14.7251	'YNL243W'	0.0110423	299.07		'YPL154C'	88.3761		'YHR005C-A'	14.0958			'YBR058C-A'	59.8292	0.350575	'YBR058C-A'	6.71601	0.181075		'YDR148C'	11.1882	0.647579	'YKL135C'	1.25065	0.644536		'YOR335C'	12.1515	16.4724	'YGR271C-A'	2.57298	3.78022		'YKL068W-A'	11.5338	29.0924	'YKL003C'	2.30725	50.6112
'YLR150W'	13.4246	0.620575	'YHR170W'	2.60311	0.0471472		'YPR052C'	0.0319149	10.6023	'YDR238C'	0.0109856	52.3151		'YBR016W'	131.133		'YKL216W'	10.7359			'YDR063W'	59.6443	0.671233	'YDR063W'	6.6962	0.811999		'YBR071W'	11.13	0.614129	'YOR128C'	1.24861	5.94797		'YEL037C'	12.1513	37.3037	'YLR420W'	2.56342	24.4262		'YML058W'	11.4224	39.6669	'YER094C'	2.30415	44.6364
'YML129C'	13.4086	0.395909	'YBR068C'	2.60248	0.34135		'YDR397C'	0.0319005	7.8113	'YCL011C'	0.0109813	43.3289		'YBR101C'	53.8801		'YDR045C'	11.8647			'YJR014W'	59.2431	0.779099	'YJR014W'	6.68226	0.501709		'YKL054C'	11.1288	0.601089	'YML106W'	1.24465	0.252189		'YJR121W'	12.0929	24.8263	'YAL007C'	2.55681	32.0983		'YGR285C'	11.403	64.1203	'YNL007C'	2.30396	42.5865
'YGR240C'	13.3948	0.523494	'YJR088C'	2.59887	0.38496		'YBR109C'	0.0317568	61.2905	'YKL195W'	0.0109813	42.4656		'YLR058C'	107.953		'YHR197W'	8.19333			'YER146W'	58.896	0.387661	'YER146W'	6.67936	0.299499		'YHR146W'	11.0576	0.626836	'YPL118W'	1.24339	0.698723		'YNR018W'	12.0583	16.948	'YGL039W'	2.55366	32.9625		'YLR192C'	11.3671	36.3941	'YJL002C'	2.30373	48.3109
'YFL022C'	13.3464	0.487963	'YMR202W'	2.59665	0.403687		'YBR252W'	0.0317568	13.6414	'YBR084W'	0.0109631	18.1829		'YLR034C'	124.162		'YKL122C'	17.2359			'YKL209C'	58.7369	0.729971	'YKL209C'	6.67828	0.779396		'YLR378C'	11.0074	0.406687	'YDL029W'	1.23924	0.66381		'YCL057W'	12.0236	248.243	'YDR174W'	2.54479	26.3128		'YGR078C'	11.3456	16.8622	'YOL151W'	2.29985	76.2049
'YJR007W'	13.3233	0.227703	'YBL038W'	2.59238	0.499185		'YGL225W'	0.0316568	18.957	'YML105C'	0.0109489	21.1466		'YLR109W'	64.888		'YGL099W'	8.77267			'YHR051W'	58.4848	1.94914	'YHR051W'	6.66953	0.578786		'YGL099W'	10.9863	0.233991	'YMR116C'	1.23056	0.458279		'YIL033C'	11.9894	41.9128	'YHR197W'	2.54178	5.41569		'YFL010C'	11.1417	153.204	'YOR099W'	2.29382	36.8559
'YKL192C'	13.167	0.407361	'YHL013C'	2.59184	0.0618103		'YJL166W'	0.0315789	49.349	'YNL155W'	0.0109091	113.771		'YOR374W'	481.185		'YER112W'	14.8088			'YMR188C'	57.6106	0.323745	'YMR188C'	6.66305	0.636315		'YDL181W'	10.9533	0.648128	'YNL102W'	1.22962	0.564546		'YGL026C'	11.9433	62.3117	'YMR116C'	2.53948	41.0876		'YML074C'	11.1071	42.8395	'YGL068W'	2.28539	20.2572
'YDL066W'	13.0468	0.897394	'YJL096W'	2.58973	0.507693		'YJR010C-A'	0.0315789	20.5397	'YDR384C'	0.0108696	55.7733		'YOL123W'	118.993		'YNL268W'	15.5837			'YMR178W'	57.1912	0.421154	'YMR178W'	6.65109	0.422597		'YMR205C'	10.8872	0.537924	'YKL063C'	1.22883	0.31471		'YBR071W'	11.8413	170.518	'YPL239W'	2.53768	20.2065		'YML085C'	11.0762	54.9748	'YBR164C'	2.27925	17.3498
'YPL098C'	13.0148	0.590887	'YBR069C'	2.58752	0.321338		'YCL043C'	0.0315488	44.6797	'YHR039C'	0.0108527	185.877		'YNL239W'	110.764		'YPL237W'	13.1762			'YGR105W'	54.8236	0.190091	'YGR105W'	6.64452	0.448187		'YPR129W'	10.8235	0.356954	'YPL227C'	1.22014	0.107478		'YNL131W'	11.746	32.056	'YIL076W'	2.53426	33.6641		'YPR129W'	11.0745	41.3845	'YIL116W'	2.27395	36.2334
'YEL046C'	13.0044	0.185142	'YLR262C'	2.58056	0.306629		'YBR082C'	0.0314732	47.76	'YJR094W-A'	0.0108303	21.6469		'YFL026W'	37.6802		'YIL016W'	10.1969			'YER057C'	54.7498	0.588453	'YER057C'	6.58741	0.9698		'YNL015W'	10.7522	1.25857	'YDL205C'	1.21262	0.423863		'YCR012W'	11.7394	42.9088	'YMR092C'	2.51998	368.107		'YOR332W'	11.0484	61.4609	'YNL130C'	2.26814	2378.01
'YDR232W'	12.9598	0.231807	'YDR346C'	2.57941	0.159997		'YDR063W'	0.0313333	56.7955	'YGR240C'	0.01083	24.2312		'YDR388W'	122.047		'YLR291C'	17.4947			'YJL196C'	54.7451	0.569887	'YJL196C'	6.58379	0.39462		'YPL177C'	10.7399	0.753138	'YKR080W'	1.2081	0.585824		'YML010W'	11.6988	18.7993	'YNR051C'	2.51811	24.1448		'YBR046C'	11.0211	62.8818	'YLR441C'	2.26729	27.7989
'YER063W'	12.9581	0.286434	'YJL140W'	2.57864	0.485174		'YGL103W'	0.0312639	33.2591	'YKL082C'	0.0108046	6.97347		'YIL124W'	181.876		'YNL231C'	21.2879			'YHR012W'	54.6746	0.342242	'YHR012W'	6.56765	0.49225		'YIR034C'	10.5652	0.397368	'YML052W'	1.20575	0.232014		'YDR525W-A'	11.6814	11.9341	'YDR152W'	2.51709	27.0868		'YDR092W'	10.9156	34.1998	'YIL118W'	2.26671	23.2926
'YNL208W'	12.936	1.20339	'YGR208W'	2.57816	0.412455		'YDL045W-A'	0.03125	37.7667	'YMR091C'	0.0107798	14.5004		'YBR160W'	132.674		'YML052W'	14.1041			'YGL030W'	54.0508	0.487426	'YGL030W'	6.56471	0.469338		'YMR006C'	10.4892	0.403421	'YER080W'	1.20497	0.77993		'YER003C'	11.6702	34.1181	'YIR026C'	2.49988	10.4393		'YJL026W'	10.8948	45.6597	'YPR029C'	2.26586	73.8937
'YMR205C'	12.9149	0.537924	'YGR271C-A'	2.57298	0.036091		'YBL026W'	0.0311419	15.616	'YDL031W'	0.010743	7.06467		'YMR297W'	91.6407		'YDR322C-A'	34.4469			'YKL065C'	53.695	0.180562	'YKL065C'	6.55434	0.84109		'YDL160C'	10.4848	0.805205	'YER007C-A'	1.20065	0.452122		'YHR013C'	11.446	16.2342	'YML001W'	2.49187	36.9259		'YGL222C'	10.7512	55.417	'YGL020C'	2.2476	25.6645
'YKL096W'	12.8279	1.7001	'YLR420W'	2.56342	0.393436		'YBR135W'	0.0311258	25.1338	'YPL263C'	0.0107362	15.2759		'YLR206W'	169.649		'YOL092W'	11.9687			'YPL129W'	52.9913	0.284223	'YPL129W'	6.5433	0.248514		'YDR502C'	10.4798	3.17407	'YML001W'	1.19511	0.481749		'YML058W'	11.4224	39.6669	'YLR304C'	2.49061	77.8324		'YOL005C'	10.7262	26.1517	'YPL013C'	2.24298	23.9187
'YPL085W'	12.7317	0.579117	'YAL007C'	2.55681	0.454217		'YLR372W'	0.0309249	12.5558	'YNL123W'	0.0107214	44.3238		'YBR137W'	108.705		'YDR232W'	12.8048			'YAL044C'	52.7055	0.796575	'YAL044C'	6.52732	1.82555		'YBL076C'	10.3261	0.559244	'YKL170W'	1.19314	0.231295		'YGR285C'	11.403	64.1203	'YNL155W'	2.49013	354.717		'YML028W'	10.6937	44.2235	'YDR481C'	2.24138	48.428
'YJL060W'	12.7281	1.09098	'YGL039W'	2.55366	0.581567		'YCR034W'	0.0307471	10.9222	'YBR187W'	0.0106762	13.0643		'YKL210W'	85.9333		'YCR034W'	10.9222			'YCR016W'	52.6687	0.280754	'YCR016W'	6.51836	0.271285		'YGR145W'	10.3136	0.217514	'YMR193W'	1.18899	0.682851		'YLR192C'	11.3671	36.3941	'YKL004W'	2.48172	11.249		'YML073C'	10.6333	41.9891	'YJL178C'	2.24072	29.9498
'YDR148C'	12.6357	0.647579	'YDR174W'	2.54479	0.350325		'YJL158C'	0.0307018	27.9848	'YOR048C'	0.0106256	12.7827		'YNL037C'	278.155		'YKL170W'	23.8377			'YGR209C'	52.5972	0.189062	'YGR209C'	6.48735	0.999169		'YGL245W'	10.2732	0.833148	'YJR133W'	1.18394	0.531621		'YGR078C'	11.3456	16.8622	'YKL046C'	2.47886	35.4286		'YDL046W'	10.6117	39.7765	'YKR080W'	2.22411	166.067
'YGR037C'	12.6079	0.224816	'YHR197W'	2.54178	0.234307		'YDR297W'	0.0305714	9.67708	'YPL143W'	0.0106007	27.0121		'YGR008C'	46.8247		'YER126C'	10.8417			'YER055C'	52.5686	0.322762	'YER055C'	6.48482	0.222887		'YGR159C'	10.2306	0.137859	'YML079W'	1.18351	0.650614		'YGL008C'	11.2749	38.604	'YOR128C'	2.47394	107.267		'YEL034W'	10.517	40.8582	'YMR071C'	2.22257	92.973
'YDL181W'	12.49	0.648128	'YMR116C'	2.53948	0.458279		'YNL052W'	0.0305195	51.104	'YER178W'	0.0105856	46.1817		'YBR017C'	104.161		'YNL178W'	35.5542			'YML070W'	52.3653	0.592717	'YML070W'	6.47266	4.35545		'YEL046C'	10.2189	0.185142	'YMR266W'	1.18205	0.228065		'YFL010C'	11.1417	153.204	'YOR272W'	2.46518	7.58865		'YNL071W'	10.4663	79.352	'YKL094W'	2.21524	69.2744
'YJR017C'	12.435	1.2018	'YPL239W'	2.53768	0.379746		'YOR382W'	0.0305195	31	'YPL094C'	0.0105634	18.8055		'YNL015W'	71.0263		'YHR127W'	12.3357			'YPL225W'	51.9748	0.253237	'YPL225W'	6.45646	0.738223		'YIL051C'	10.1796	0.877571	'YAL042W'	1.17925	0.481052		'YML074C'	11.1071	42.8395	'YNL281W'	2.45493	138.555		'YKL001C'	10.4222	82.812	'YER159C'	2.21047	14.2144
'YGR167W'	12.3693	0.625153	'YIL076W'	2.53426	0.386376		'YLR270W'	0.0304843	727.869	'YDR165W'	0.0105618	8.87675		'YNL007C'	46.5805		'YHR081W'	8.87118			'YNL281W'	51.9338	0.341597	'YNL281W'	6.45049	2.02657		'YNL061W'	10.1131	0.15342	'YDR516C'	1.17803	1.04466		'YML085C'	11.0762	54.9748	'YOL076W'	2.44877	17.493		'YDL224C'	10.4039	123.569	'YMR195W'	2.20493	38.0859
'YJL020C'	12.3088	0.99493	'YMR092C'	2.51998	3.36691		'YOR085W'	0.0304843	27.4942	'YLR002C'	0.0105422	9.15785		'YJL172W'	92.3046		'YDL031W'	7.06467			'YBR154C'	51.9118	0.508375	'YBR154C'	6.44911	0.124773		'YPL004C'	10.102	0.550098	'YDL178W'	1.17698	0.336265		'YPR129W'	11.0745	41.3845	'YOL145C'	2.43857	29.3939		'YLR378C'	10.3536	41.9424	'YDR380W'	2.20042	64.5181
'YDL195W'	12.286	0.695386	'YNR051C'	2.51811	0.335638		'YDR092W'	0.0304536	29.3547	'YDR028C'	0.0105419	134.329		'YNL055C'	89.031		'YDR378C'	17.4525			'YPR051W'	50.8841	0.695386	'YPR051W'	6.41631	0.247725		'YKL016C'	10.0375	0.361771	'YOL133W'	1.16858	1.13458		'YOR332W'	11.0484	61.4609	'YMR054W'	2.43517	23.7225		'YFL039C'	10.2519	46.0802	'YKL120W'	2.1864	29.8458
'YGR086C'	12.2212	0.635224	'YDR152W'	2.51709	0.193983		'YIL062C'	0.0303226	49.6946	'YEL055C'	0.0104594	25.8036		'YFR044C'	56.1443		'YOR226C'	20.879			'YLR221C'	50.1929	0.789758	'YLR221C'	6.40522	0.263942		'YML028W'	10.0231	0.720355	'YBL102W'	1.16212	0.435418		'YMR145C'	11.0228	31.5604	'YMR015C'	2.43488	143.213		'YGL191W'	10.2155	58.2081	'YIL021W'	2.18024	33.0726
'YHR128W'	12.1798	0.215355	'YIR026C'	2.49988	0.269023		'YJR104C'	0.0303226	37.7009	'YMR149W'	0.010453	26.9979		'YHR029C'	112.647		'YLR372W'	12.5558			'YBL050W'	50.0087	0.528205	'YBL050W'	6.40264	0.50136		'YNL016W'	10.0068	0.57031	'YDR264C'	1.15835	0.455892		'YDR092W'	10.9156	34.1998	'YOR253W'	2.43404	47.8861		'YBR263W'	10.201	50.2634	'YFL048C'	2.17855	68.4367
'YOR335C'	12.1515	0.377772	'YML001W'	2.49187	0.481749		'YJL167W'	0.0303116	42.0919	'YDR060W'	0.0104288	8.27838		'YML078W'	79.7843		'YMR266W'	10.0047			'YLR179C'	49.8639	0.373693	'YLR179C'	6.39952	1.005		'YER063W'	9.99045	0.286434	'YBR159W'	1.15778	0.369486		'YOL005C'	10.7262	26.1517	'YDL060W'	2.42699	5.6397		'YHR193C'	10.1783	47.9813	'YBL056W'	2.17561	39.603
'YEL037C'	12.1513	0.373693	'YLR304C'	2.49061	7.10012		'YBR162W-A'	0.030303	13.5251	'YLR330W'	0.0104167	25.8691		'YGL026C'	55.3905		'YLR051C'	7.92924			'YOR243C'	49.3645	1.00983	'YOR243C'	6.39846	0.157039		'YMR109W'	9.93218	0.648496	'YKL141W'	1.15669	0.680535		'YML028W'	10.6937	44.2235	'YPR113W'	2.41114	16.9646		'YPL131W'	10.1611	35.0935	'YHR063C'	2.16178	39.8142
'YJR121W'	12.0929	0.453693	'YNL155W'	2.49013	0.857428		'YIL008W'	0.03	17.3472	'YDR127W'	0.0103839	32.289		'YGL222C'	81.6446		'YJR007W'	15.0939			'YNR022C'	49.1777	0.377772	'YNR022C'	6.3855	0.419818		'YKL214C'	9.83102	0.314361	'YMR120C'	1.15458	0.602369		'YML073C'	10.6333	41.9891	'YOR004W'	2.40831	3.45347		'YBR173C'	10.1127	56.6036	'YCL011C'	2.16132	56.2844
'YNR018W'	12.0583	0.321536	'YKL004W'	2.48172	0.195717		'YGR235C'	0.0299145	36.5426	'YOR243C'	0.0103397	6.12079		'YNL208W'	64.0457		'YKL053C-A'	31.5536			'YBR084W'	49.006	1.3176	'YBR084W'	6.37989	0.355992		'YGR116W'	9.82003	0.502178	'YPR060C'	1.15153	0.42203		'YHR179W'	10.617	32.6659	'YOR164C'	2.40495	36.4104		'YHR107C'	10.0797	45.5033	'YIL043C'	2.15591	99.8253
'YCL057W'	12.0236	1.18071	'YKL046C'	2.47886	0.427622		'YEL034W'	0.0297468	30.2047	'YMR189W'	0.0103382	18		'YJR017C'	107.494		'YNL075W'	8.49929			'YGR234W'	48.9541	0.227703	'YGR234W'	6.37511	0.441269		'YPL061W'	9.76673	0.582307	'YDR151C'	1.15048	0.629769		'YDL046W'	10.6117	39.7765	'YLR351C'	2.36088	56.0249		'YOR247W'	10.0714	27.75	'YDR115W'	2.13858	34.4038
'YIL033C'	11.9894	0.628041	'YOR128C'	2.47394	5.94797		'YMR236W'	0.0297468	63.2198	'YGL207W'	0.0103282	57.4283		'YIL034C'	327.036		'YJR002W'	9.8859			'YDR346C'	48.9353	0.887455	'YDR346C'	6.33275	0.159997		'YPL160W'	9.75284	0.494751	'YGL027C'	1.14395	0.557655		'YCR084C'	10.5624	14.3917	'YOR270C'	2.34912	57.9847		'YGR130C'	10.0584	125.844	'YDR373W'	2.13463	91.4863
'YGL026C'	11.9433	1.21121	'YJL143W'	2.46943	0.386435		'YPL037C'	0.0297468	35.0455	'YOL098C'	0.0103083	77.4106		'YAL030W'	118.607		'YDL153C'	10.0048			'YPL263C'	48.747	1545.01	'YPL263C'	6.33134	0.318083		'YPL048W'	9.72141	0.765436	'YGR106C'	1.14247	0.45791		'YNL071W'	10.4663	79.352	'YNL153C'	2.34167	14.0148		'YFR051C'	10.0449	61.4707	'YHR163W'	2.13381	43.4687
'YBR071W'	11.8413	0.614129	'YJL097W'	2.46564	0.323392		'YDL064W'	0.0296842	18.4674	'YLR367W'	0.010274	25.9141		'YJR025C'	48.6441		'YML022W'	10.8876			'YDR539W'	48.6909	1.40557	'YDR539W'	6.32914	0.439754		'YNL247W'	9.71997	0.511852	'YIL043C'	1.14109	0.795499		'YAL035W'	10.4401	24.4748	'YJR075W'	2.3357	24.5831		'YDL085C-A'	10.0104	49.8005	'YKR068C'	2.13191	39.4882
'YAL003W'	11.8394	0.475105	'YOR272W'	2.46518	0.200149		'YJL143W'	0.0295597	19.3951	'YNL327W'	0.0102687	15.9629		'YGR218W'	75.0554		'YGR037C'	31.6593			'YJL097W'	48.6854	0.674454	'YJL097W'	6.325	0.323392		'YDL085C-A'	9.71048	0.259485	'YDR194C'	1.13979	0.253838		'YKL001C'	10.4222	82.812	'YOR209C'	2.31649	32.3309		'YBR016W'	9.95814	42.6454	'YKL135C'	2.13169	65.8481
'YNL131W'	11.746	0.307076	'YNL281W'	2.45493	2.02657		'YPR062W'	0.0295597	18.5081	'YBR029C'	0.010262	33.6037		'YER062C'	85.8476		'YCR051W'	13.0895			'YDR368W'	48.2259	0.762626	'YDR368W'	6.32309	1.01543		'YMR079W'	9.65284	0.323745	'YKL142W'	1.13723	2.03422		'YER110C'	10.4142	17.4812	'YGR267C'	2.31621	50.9882		'YFR044C'	9.92322	53.0205	'YHR121W'	2.12438	29.2881
'YCR012W'	11.7394	1.03403	'YMR074C'	2.45201	0.728565		'YDL125C'	0.0294979	31.6046	'YFL037W'	0.010262	36.8761		'YCL057W'	134.484		'YKR026C'	11.3101			'YOR096W'	48.2253	3.17407	'YOR096W'	6.28822	0.53252		'YDL064W'	9.63121	0.324783	'YJL024C'	1.1297	0.412923		'YLR378C'	10.3536	41.9424	'YNL306W'	2.31128	35.4654		'YDL064W'	9.91316	24.7763	'YLR113W'	2.11768	79.1436
'YML010W'	11.6988	0.381315	'YOL076W'	2.44877	0.289333		'YMR307W'	0.0294643	13.9079	'YLR249W'	0.0102392	22.4637		'YMR189W'	18		'YER055C'	13.4549			'YOR117W'	48.0242	0.537924	'YOR117W'	6.23796	0.372828		'YER178W'	9.50615	0.831206	'YNL239W'	1.12841	1.34907		'YKL054C'	10.3108	36.3854	'YNL007C'	2.30396	42.5865		'YJR014W'	9.90521	35.6038	'YKL002W'	2.09894	28.11
'YDR525W-A'	11.6814	0.0858772	'YLR214W'	2.44723	0.341508		'YDR377W'	0.0294118	24.8932	'YKR057W'	0.0102389	28.5619		'YPR149W'	69.6469		'YOR232W'	17.8698			'YNL007C'	47.489	0.710885	'YNL007C'	6.22716	1.24737		'YFL018C'	9.49774	0.893845	'YNL229C'	1.1186	0.341695		'YGL173C'	10.2757	41.2124	'YJL002C'	2.30373	48.3109		'YLR295C'	9.8727	46.0462	'YNR035C'	2.09548	74.6913
'YER003C'	11.6702	0.535474	'YOL145C'	2.43857	0.548993		'YDR510W'	0.0294118	34.6819	'YMR039C'	0.0102389	29.3133		'YLR348C'	51.9837		'YLR300W'	19.0842			'YGR284C'	47.3365	0.485585	'YGR284C'	6.19821	1.13556		'YLR249W'	9.48813	0.520631	'YOR176W'	1.10897	0.595651		'YML017W'	10.2206	27.1959	'YOL151W'	2.29985	76.2049		'YGR193C'	9.8544	40.6611	'YLR257W'	2.06658	209.04
'YKL068W-A'	11.5338	0.541366	'YMR054W'	2.43517	0.317792		'YLR264W'	0.0294118	25.9219	'YGL111W'	0.0101293	11.5733		'YKL039W'	239.62		'YOL041C'	7.32549			'YGR147C'	47.3088	0.384939	'YGR147C'	6.15986	0.423758		'YNL154C'	9.40291	0.301788	'YPL234C'	1.099	0.507289		'YBR263W'	10.201	50.2634	'YPL094C'	2.29663	19.6272		'YPR149W'	9.85227	74.7867	'YLR447C'	2.06244	35.9114
'YHR013C'	11.446	0.212497	'YMR015C'	2.43488	0.543155		'YOR167C'	0.0294118	26.5043	'YNL132W'	0.010123	8.55541		'YJL034W'	53.7295		'YGL171W'	8.81394			'YDL212W'	47.2364	0.244399	'YDL212W'	6.12123	0.285543		'YIL033C'	9.39931	0.628041	'YGL040C'	1.09877	0.427031		'YHR193C'	10.1783	47.9813	'YOR099W'	2.29382	36.8559		'YNL322C'	9.80004	45.4741	'YKL119C'	2.05229	26.6542
'YML058W'	11.4224	0.421797	'YOR253W'	2.43404	0.577749		'YBR286W'	0.0292553	46.9002	'YCL037C'	0.0100642	10.7976		'YAL012W'	90.094		'YDL111C'	16.1247			'YBL057C'	47.0415	0.378944	'YBL057C'	6.12087	0.644749		'YML093W'	9.30197	0.142603	'YLR100W'	1.09524	0.444108		'YBR173C'	10.1127	56.6036	'YOR254C'	2.28736	21.8084		'YPR052C'	9.79339	10.5413	'YHR147C'	2.04241	38.408
'YGR285C'	11.403	0.564293	'YHR012W'	2.42873	0.49225		'YLR056W'	0.029235	76.5111	'YML010W'	0.0100564	20.2802		'YDR129C'	67.2841		'YKL033W-A'	33.3043			'YHR049W'	47.0276	0.1983	'YHR049W'	6.11215	2.00787		'YNL322C'	9.29197	0.92321	'YCR005C'	1.09515	2.94905		'YOL059W'	10.1041	15.1066	'YGL068W'	2.28539	20.2572		'YCR053W'	9.77911	51.2886	'YML012W'	2.04133	41.3255
'YLR192C'	11.3671	0.547901	'YDL060W'	2.42699	0.184926		'YEL027W'	0.0291925	34.8289	'YLR348C'	0.0100334	51.9837		'YDR513W'	174.203		'YOR091W'	12.1047			'YPL117C'	46.9362	0.258377	'YPL117C'	6.08909	0.272915		'YEL026W'	9.28379	0.29642	'YDL212W'	1.09083	0.285543		'YHR107C'	10.0797	45.5033	'YBR164C'	2.27925	17.3498		'YFL037W'	9.67696	47.2533	'YOR369C'	2.025	36.6029
'YGR078C'	11.3456	0.211102	'YDR378C'	2.42095	0.228947		'YER030W'	0.0291925	31.0664	'YBL076C'	0.00997204	26.7637		'YGR284C'	67.7041		'YPL179W'	20.9748			'YNL002C'	46.5316	0.338742	'YNL002C'	6.08732	0.137877		'YKL035W'	9.26219	2.38046	'YGR017W'	1.08707	0.250782		'YGR130C'	10.0584	125.844	'YBR248C'	2.27667	21.7865		'YOR085W'	9.59421	31.629	'YBR205W'	2.00167	34.1923
'YGL008C'	11.2749	0.505189	'YPR113W'	2.41114	0.277979		'YKL096W'	0.0291667	105.858	'YJL050W'	0.00996276	9.80343		'YPL262W'	77.3389		'YGL213C'	15.5421			'YJL123C'	46.5008	0.536655	'YJL123C'	6.06603	0.788454		'YDR384C'	9.2581	0.758647	'YBR160W'	1.07751	1.32265		'YPL231W'	10.0541	62.5684	'YNL130C'	2.26814	2378.01		'YOR230W'	9.58002	96.2205	'YPR060C'	1.99756	40.6662
'YMR203W'	11.2506	0.322612	'YOR004W'	2.40831	0.104671		'YGR063C'	0.0291262	17.8566	'YOL145C'	0.00992579	30.7253		'YOL133W'	93.9637		'YOR252W'	7.02929			'YKL156W'	46.444	1.00507	'YKL156W'	6.05946	0.154001		'YKR062W'	9.1883	0.282846	'YIL075C'	1.07567	2.13244		'YFR051C'	10.0449	61.4707	'YLR441C'	2.26729	27.7989		'YBL092W'	9.54279	38.9273	'YGR007W'	1.99	35.858
'YFL010C'	11.1417	1.96041	'YOR164C'	2.40495	0.603573		'YNL300W'	0.0291262	10.7959	'YGL016W'	0.00988909	26.0825		'YCL033C'	98.582		'YDR300C'	9.18867			'YNL153C'	46.275	0.185057	'YNL153C'	5.96969	0.259579		'YGL202W'	9.16078	0.860429	'YKL046C'	1.07025	0.427622		'YBR016W'	9.95814	42.6454	'YIL118W'	2.26671	23.2926		'YBR196C'	9.52056	48.5115	'YBL102W'	1.98419	42.3638
'YML074C'	11.1071	0.536655	'YNL149C'	2.36661	0.445719		'YOR276W'	0.0290123	18.1646	'YGR218W'	0.00986175	75.0554		'YFR010W'	104.723		'YOR039W'	14.5757			'YBL059C-A'	46.2415	0.215355	'YBL059C-A'	5.92823	0.196128		'YML078W'	9.15069	1.2137	'YNL075W'	1.06774	0.226146		'YFR044C'	9.92322	53.0205	'YPR029C'	2.26586	73.8937		'YNL052W'	9.50345	55.4826	'YMR178W'	1.96809	40.1748
'YML085C'	11.0762	0.646452	'YLR351C'	2.36088	0.526784		'YKL137W'	0.0288462	19.1483	'YJL123C'	0.00981211	65.3938		'YAL049C'	105.87		'YBL032W'	14.6684			'YPR062W'	46.2231	0.450596	'YPR062W'	5.89347	0.326267		'YBL092W'	9.08304	0.197726	'YNL153C'	1.06315	0.259579		'YBL007C'	9.9163	38.2486	'YNL087W'	2.26086	17.6969		'YMR072W'	9.41888	36.8688	'YHR029C'	1.96581	170.34
'YPR129W'	11.0745	0.356954	'YJL148W'	2.35899	0.113196		'YPR035W'	0.028841	34.527	'YPL160W'	0.00980752	24.009		'YJR125C'	262.215		'YDR381W'	13.1691			'YHR029C'	46.0006	0.162246	'YHR029C'	5.86825	1.21504		'YDR525W-A'	9.04943	0.0858772	'YKL033W-A'	1.0589	0.221672		'YDL064W'	9.91316	24.7763	'YLR407W'	2.25616	5.28351		'YOR157C'	9.37967	108.389	'YHR181W'	1.95829	30.008
'YOR332W'	11.0484	0.700634	'YFR006W'	2.35007	0.370833		'YBR244W'	0.0288344	17.5317	'YCR084C'	0.00980392	14.9872		'YOR136W'	100.96		'YLR449W'	10.0889			'YLR418C'	45.8609	0.269332	'YLR418C'	5.86062	0.313434		'YGL171W'	8.94782	0.221959	'YJR025C'	1.05757	1.18923		'YJR014W'	9.90521	35.6038	'YKR026C'	2.24817	9.80671		'YER042W'	9.33084	72.7634	'YBR159W'	1.95296	43.1588
'YMR145C'	11.0228	0.379057	'YOR270C'	2.34912	0.64416		'YDR155C'	0.0288344	46.416	'YAL025C'	0.00977199	5.32807		'YJL060W'	80.4062		'YLR083C'	8.21639			'YPL118W'	45.7996	0.29642	'YPL118W'	5.84784	0.698723		'YAL046C'	8.91741	0.49221	'YLR348C'	1.05654	1.16513		'YLR295C'	9.8727	46.0462	'YGL020C'	2.2476	25.6645		'YJR048W'	9.30259	48.5063	'YJR015W'	1.93544	60.2854
'YBR046C'	11.0211	0.365021	'YGL077C'	2.34376	0.372868		'YDR517W'	0.0286863	39.4674	'YLR335W'	0.00970874	21.3553		'YHR074W'	100.619		'YPL252C'	9.12801			'YER019C-A'	45.7947	0.680554	'YER019C-A'	5.84387	0.333166		'YJR086W'	8.8908	0.42298	'YDR165W'	1.05436	0.0630113		'YGR193C'	9.8544	40.6611	'YDR481C'	2.24138	48.428		'YDR377W'	9.29732	31.6429	'YKL128C'	1.92808	46.484
'YER125W'	10.9907	0.509177	'YNL153C'	2.34167	0.259579		'YIR037W'	0.0286585	320.648	'YGR094W'	0.00968326	22.8671		'YFL016C'	63.2151		'YGR145W'	8.80909			'YKL003C'	45.7146	0.280045	'YKL003C'	5.84208	0.299573		'YML010W'	8.85897	0.381315	'YHR121W'	1.0525	0.427825		'YNL322C'	9.80004	45.4741	'YJL178C'	2.24072	29.9498		'YAL046C'	9.28358	21.1411	'YCR011C'	1.92704	208.004
'YOR074C'	10.9166	0.376366	'YJR075W'	2.3357	0.348792		'YPR188C'	0.0286585	38.125	'YGR178C'	0.00968188	583.119		'YGL207W'	57.4283		'YIR012W'	8.68523			'YBL028C'	45.6921	0.400739	'YBL028C'	5.83908	0.155267		'YPL106C'	8.84775	1.46146	'YGR135W'	1.05149	0.522752		'YPR052C'	9.79339	10.5413	'YDR361C'	2.23309	7.14214		'YIL010W'	9.27087	82.0396	'YLR056W'	1.91939	39.9283
'YDR092W'	10.9156	0.448074	'YNL075W'	2.33087	0.226146		'YBL001C'	0.0285714	51.9916	'YMR237W'	0.00965517	201.188		'YOR007C'	80.0912		'YLR180W'	11.9144			'YOR285W'	45.4704	0.376366	'YOR285W'	5.83356	3.12776		'YGR279C'	8.82712	0.790401	'YDR399W'	1.03683	0.187548		'YCR053W'	9.77911	51.2886	'YKR080W'	2.22411	166.067		'YLR390W-A'	9.22383	54.4501	'YBR244W'	1.91688	16.2865
'YJL026W'	10.8948	0.852646	'YOR209C'	2.31649	0.308701		'YGR209C'	0.0285714	48.1657	'YDL047W'	0.00961538	32.8307		'YOL098C'	77.4106		'YHR128W'	10.622			'YDL157C'	45.3569	0.556831	'YDL157C'	5.82344	0.485247		'YDR510W'	8.78404	0.517567	'YDL192W'	1.03605	0.392913		'YGR162W'	9.7179	6.92955	'YKL094W'	2.21524	69.2744		'YHR039C-A'	9.03146	34.547	'YHR162W'	1.91278	35.1833
'YGR055W'	10.8566	0.682825	'YGR267C'	2.31621	0.497574		'YML058W'	0.0285714	32.9949	'YJR109C'	0.00956211	18.8408		'YIL137C'	57.7762		'YDR087C'	8.97433			'YCL031C'	45.3133	0.402159	'YCL031C'	5.80034	0.25348		'YBR173C'	8.75598	0.581035	'YDR293C'	1.03196	0.678064		'YOR091W'	9.64931	15.6398	'YER159C'	2.21047	14.2144		'YLR244C'	8.98725	42.0699	'YJL055W'	1.8907	71.0023
'YGL222C'	10.7512	1.20585	'YNL306W'	2.31128	0.313165		'YDR115W'	0.0283019	24.4562	'YER122C'	0.00951417	36.6966		'YDR304C'	83.2029		'YBR143C'	13.024			'YOR095C'	45.1971	0.506597	'YOR095C'	5.7995	0.301581		'YER083C'	8.69851	0.460751	'YPR029C'	1.03059	0.515226		'YHR146W'	9.62716	33.7525	'YMR195W'	2.20493	38.0859		'YHR025W'	8.97883	50.8482	'YGR106C'	1.87943	40.0554
'YOL005C'	10.7262	0.318479	'YKL003C'	2.30725	0.299573		'YGR181W'	0.0283019	24.6562	'YML073C'	0.00951374	23.6812		'YDR516C'	77.8662		'YHR013C'	14.1572			'YBR162W-A'	44.788	0.486661	'YBR162W-A'	5.75235	0.27918		'YAL003W'	8.69253	0.475105	'YKL186C'	1.0256	0.34041		'YMR307W'	9.61607	21.8491	'YDR380W'	2.20042	64.5181		'YNR001C'	8.91596	190.731	'YGL054C'	1.84238	27.5771
'YML028W'	10.6937	0.720355	'YER094C'	2.30415	0.386765		'YML108W'	0.0283019	7.81752	'YDR492W'	0.00946372	10.4679		'YIL010W'	97.8387		'YMR290C'	8.11671			'YCR020W-B'	44.7858	0.44606	'YCR020W-B'	5.74825	0.177167		'YBR039W'	8.64072	0.444974	'YJR118C'	1.01412	0.282438		'YDL201W'	9.61029	8.52425	'YDR234W'	2.18838	14.9883		'YHR108W'	8.89767	54.9626	'YKL065C'	1.81991	101.25
'YML073C'	10.6333	0.369563	'YNL007C'	2.30396	1.24737		'YGL030W'	0.0282132	28.8493	'YBL022C'	0.00943563	1102.37		'YLL050C'	56.6526		'YGL070C'	19.7171			'YLR262C-A'	44.6719	0.695469	'YLR262C-A'	5.74367	0.282307		'YGL026C'	8.59434	1.21121	'YLR028C'	1.01326	0.655402		'YOR085W'	9.59421	31.629	'YKL120W'	2.1864	29.8458		'YFL018C'	8.88164	67.265	'YDL029W'	1.79932	70.8464
'YHR179W'	10.617	0.508375	'YJL002C'	2.30373	0.477227		'YOR293W'	0.0282132	19.2715	'YDR507C'	0.00936133	21.3765		'YPR028W'	62.4162		'YGR078C'	14.3043			'YLR447C'	44.5455	0.559244	'YLR447C'	5.70175	0.433339		'YDR156W'	8.5868	0.189062	'YOL097C'	1.00648	0.287357		'YOR230W'	9.58002	96.2205	'YIL021W'	2.18024	33.0726		'YER090W'	8.87835	51.5009	'YCL001W'	1.76003	28.8918
'YDL046W'	10.6117	0.594215	'YOL151W'	2.29985	0.466749		'YDR050C'	0.0281124	34.1332	'YPR024W'	0.00935829	46.2131		'YCR012W'	45.1543		'YGR280C'	7.49056			'YOL133W'	44.4114	0.263122	'YOL133W'	5.69406	1.13458		'YDR412W'	8.57943	0.12337	'YPR065W'	1.00247	0.541978		'YLR180W'	9.56753	4.01682	'YFL048C'	2.17855	68.4367		'YBR286W'	8.84754	49.6328	'YPL053C'	1.75547	56.5122
'YCR084C'	10.5624	0.302208	'YDR046C'	2.29976	0.1922		'YBL028C'	0.0280374	6.19488	'YKR080W'	0.00934579	66.6889		'YGL087C'	228.511		'YLR003C'	7.71732			'YOL102C'	44.3144	0.212497	'YOL102C'	5.68725	0.39787		'YDR363W-A'	8.56608	0.256647	'YHR122W'	0.994939	0.474419		'YBR196C'	9.52056	48.5115	'YOL149W'	2.17737	12.9671		'YGR181W'	8.82691	25.9669	'YDL205C'	1.74829	30.6347
'YEL034W'	10.517	0.461342	'YPL094C'	2.29663	0.290511		'YOL039W'	0.0280374	27.4591	'YLR410W'	0.00932868	55.3707		'YDR368W'	68.8429		'YMR122W-A'	30.2512			'YDL226C'	44.2627	1.17346	'YDL226C'	5.68426	0.31047		'YBL007C'	8.56515	0.569887	'YGL186C'	0.987568	0.70563		'YNL052W'	9.50345	55.4826	'YBL056W'	2.17561	39.603		'YBR127C'	8.81363	63.083	'YIL040W'	1.74341	28.5203
'YJR077C'	10.5075	0.276505	'YOR099W'	2.29382	0.478541		'YOR020C'	0.0280374	51.4684	'YOR207C'	0.00930435	16.4505		'YKL126W'	94.1842		'YLR293C'	34.1991			'YHR147C'	44.0751	0.676601	'YHR147C'	5.67409	0.36128		'YKL096W'	8.55206	1.7001	'YNL306W'	0.985874	0.313165		'YMR072W'	9.41888	36.8688	'YJL069C'	2.16415	3.53345		'YGR185C'	8.79484	51.5818	'YCL031C'	1.7432	35.2515
'YNL071W'	10.4663	0.932205	'YOR254C'	2.28736	0.268951		'YOR265W'	0.0280374	26.1569	'YIL043C'	0.00928793	62.963		'YAL038W'	45.4823		'YDR524C-B'	31.0671			'YKL137W'	44.0702	1.84328	'YKL137W'	5.64038	0.334677		'YMR305C'	8.53512	0.0572664	'YMR314W'	0.983866	0.834979		'YOL126C'	9.38382	26.8853	'YHR063C'	2.16178	39.8142		'YGR169C-A'	8.77112	32.9228	'YLR100W'	1.73602	44.7646
'YAL035W'	10.4401	0.451314	'YGL068W'	2.28539	0.360294		'YDL235C'	0.0279762	39.9346	'YLR220W'	0.00928793	18.8208		'YOR383C'	21		'YMR308C'	27.8512			'YJL179W'	44.0047	0.217927	'YJL179W'	5.62618	0.27235		'YBR135W'	8.53064	0.418641	'YLR447C'	0.977806	0.433339		'YOR157C'	9.37967	108.389	'YCL011C'	2.16132	56.2844		'YER072W'	8.74341	26.3666	'YGL115W'	1.72658	47.1752
'YKL001C'	10.4222	0.646461	'YBR164C'	2.27925	0.298375		'YIR022W'	0.0279762	29.0199	'YNR051C'	0.00910853	24.3138		'YML130C'	77.2234		'YGL028C'	14.7978			'YLR452C'	43.8835	0.487969	'YLR452C'	5.61828	0.335021		'YJR125C'	8.50939	1.09694	'YFR037C'	0.969402	0.340996		'YMR229C'	9.33305	9.44305	'YIL043C'	2.15591	99.8253		'YOR323C'	8.67823	42.8506	'YKL033W-A'	1.72274	34.5508
'YER110C'	10.4142	0.362866	'YBR248C'	2.27667	0.261688		'YKL063C'	0.0279762	23.1857	'YNL087W'	0.00907549	17.8669		'YEL047C'	97.4815		'YGL097W'	9.31906			'YPL239W'	43.6874	0.403794	'YPL239W'	5.581	0.379746		'YJR017C'	8.50803	1.2018	'YPR148C'	0.964435	0.421487		'YDL185W'	9.33087	81.1514	'YLR022C'	2.15431	14.7648		'YAL030W'	8.66333	210.408	'YDR531W'	1.72235	65.8066
'YDL224C'	10.4039	0.705837	'YIL116W'	2.27395	0.58454		'YKL122C'	0.0279762	17.2359	'YDR064W'	0.00904523	29.3269		'YBR011C'	47.568		'YPL086C'	8.77015			'YBL102W'	43.651	0.512787	'YBL102W'	5.57428	0.435418		'YBR049C'	8.50778	0.282772	'YGL016W'	0.952303	0.442375		'YER042W'	9.33084	72.7634	'YJR072C'	2.14815	17.4599		'YKL210W'	8.64722	96.5727	'YDR434W'	1.71985	56.7834
'YLR378C'	10.3536	0.406687	'YNL130C'	2.26814	53.8387		'YDL130W'	0.0279503	26.9843	'YOR086C'	0.00901432	43.3788		'YLR179C'	76.5635		'YDR060W'	8.27838			'YDL081C'	43.6343	0.188823	'YDL081C'	5.57379	0.41891		'YJR121W'	8.49741	0.453693	'YOR175C'	0.946979	0.346641		'YJR048W'	9.30259	48.5063	'YDR194C'	2.13555	34.4928		'YKL117W'	8.64187	60.4963	'YLR367W'	1.71675	40.4499
'YJL012C'	10.3143	0.475215	'YLR441C'	2.26729	0.384732		'YLR180W'	0.0279373	11.9144	'YPL226W'	0.00893901	17.6691		'YLR248W'	95.9475		'YMR225C'	18.6655			'YIL002W-A'	43.4664	0.453002	'YIL002W-A'	5.555	0.242894		'YOL040C'	8.48048	0.506597	'YML056C'	0.943267	0.415236		'YDR377W'	9.29732	31.6429	'YDR373W'	2.13463	91.4863		'YIL034C'	8.59559	1112.73	'YBR199W'	1.7013	152.798
'YKL054C'	10.3108	0.601089	'YIL118W'	2.26671	0.298211		'YER062C'	0.0278884	85.8476	'YDL145C'	0.00890183	30.7234		'YOR163W'	91.4916		'YER025W'	11.1134			'YER004W'	43.4277	0.532629	'YER004W'	5.52502	0.915882		'YGR189C'	8.47523	0.263122	'YJR139C'	0.943136	0.798066		'YER002W'	9.29196	6.77523	'YHR163W'	2.13381	43.4687		'YDR524C-B'	8.56938	31.9259	'YAL042W'	1.70049	38.1341
'YGL173C'	10.2757	0.588453	'YPR029C'	2.26586	0.515226		'YER100W'	0.0278884	51.7065	'YPR010C'	0.00888704	7.55142		'YGR209C'	48.1657		'YCL005W-A'	32.4906			'YBL040C'	43.423	0.503665	'YBL040C'	5.49573	0.654357		'YGL206C'	8.45662	0.684065	'YAL007C'	0.938926	0.454217		'YMR109W'	9.29195	33.1581	'YKR068C'	2.13191	39.4882		'YNL239W'	8.55849	176.525	'YDR372C'	1.67392	59.8164
'YFL039C'	10.2519	0.694078	'YNL087W'	2.26086	0.306958		'YCL033C'	0.0278107	98.582	'YPR043W'	0.00879765	32.4696		'YKL152C'	46.63		'YML094W'	16.3464			'YBR189W'	43.241	0.250259	'YBR189W'	5.46927	0.378284		'YPL098C'	8.38499	0.590887	'YGL048C'	0.931407	9.67213		'YBR049C'	9.28244	17.8836	'YKL135C'	2.13169	65.8481		'YGR060W'	8.53795	47.6026	'YMR188C'	1.6417	66.7496
'YML017W'	10.2206	0.188823	'YLR407W'	2.25616	0.338273		'YJR072C'	0.0277202	19.1703	'YGR260W'	0.00878505	13.9283		'YJL020C'	62.96		'YOR272W'	8.4093			'YGL068W'	43.185	0.708837	'YGL068W'	5.45833	0.360294		'YNL300W'	8.37824	0.30355	'YIL016W'	0.922859	0.232611		'YIL010W'	9.27087	82.0396	'YHR121W'	2.12438	29.2881		'YKL035W'	8.53463	3016.17	'YDL212W'	1.63115	23.7827
'YGL191W'	10.2155	0.713229	'YGR260W'	2.25524	0.307781		'YDL012C'	0.0276923	24.8631	'YMR109W'	0.00877049	32.6932		'YMR226C'	66.7698		'YNR046W'	9.43468			'YLR304C'	43.1721	0.626704	'YLR304C'	5.43686	7.10012		'YBR177C'	8.35802	0.636245	'YFL034C-A'	0.918882	0.266472		'YIL053W'	9.2531	16.6091	'YLR113W'	2.11768	79.1436		'YPR063C'	8.52869	32.8516	'YJL196C'	1.61268	40.0217
'YBR263W'	10.201	0.595909	'YKR026C'	2.24817	0.22334		'YOR234C'	0.0276923	15.9524	'YJL080C'	0.00874898	17.7517		'YDL185W'	58.6034		'YDR339C'	16.3633			'YOR122C'	43.148	0.246628	'YOR122C'	5.40064	0.732605		'YER110C'	8.30135	0.362866	'YIL116W'	0.918739	0.58454		'YLR390W-A'	9.22383	54.4501	'YNR035C'	2.09548	74.6913		'YOR052C'	8.5051	165.484	'YHR137W'	1.61268	177.565
'YHR193C'	10.1783	0.658504	'YGL020C'	2.2476	0.359371		'YGR279C'	0.0276486	51.8313	'YPL231W'	0.00873941	35.614		'YER057C'	56.0709		'YGR195W'	14.7864			'YDL100C'	42.9429	0.646461	'YDL100C'	5.38843	0.877346		'YPR074C'	8.29972	0.4867	'YFR006W'	0.91671	0.370833		'YGR204W'	9.16164	50.7021	'YLR257W'	2.06658	209.04		'YLR268W'	8.49487	39.9271	'YIL035C'	1.61092	48.653
'YPL131W'	10.1611	0.403159	'YLR372W'	2.243	0.228125		'YEL046C'	0.0275773	9.20403	'YOR151C'	0.00873469	40.5052		'YGL157W'	102.963		'YDL198C'	11.1756			'YPL078C'	42.8441	0.637932	'YPL078C'	5.38461	0.443804		'YOR323C'	8.29786	0.619166	'YDR120C'	0.913345	0.241129		'YGR008C'	9.13516	NaN	'YLR409C'	2.06355	5.28635		'YOL012C'	8.42723	15.5871	'YDR045C'	1.59043	16.3746
'YBR173C'	10.1127	0.581035	'YPL013C'	2.24298	0.267648		'YMR203W'	0.0275773	20.9124	'YHR135C'	0.00871985	24.2896		'YBR234C'	76.7692		'YDL148C'	7.53251			'YLR195C'	42.7062	0.135033	'YLR195C'	5.37882	0.31871		'YLR390W-A'	8.28926	0.742462	'YOR315W'	0.905165	0.429886		'YGR155W'	9.12662	30.3369	'YKL009W'	2.05514	4.83054		'YML008C'	8.42632	45.9788	'YHR201C'	1.58321	46.2868
'YOL059W'	10.1041	0.304686	'YDR481C'	2.24138	0.568895		'YGR027C'	0.0275229	29.8617	'YPL012W'	0.00870627	8.70229		'YDL168W'	86.9211		'YEL040W'	11.5007			'YFR006W'	42.6398	0.632347	'YFR006W'	5.37002	0.370833		'YGR037C'	8.27087	0.224816	'YCR035C'	0.903451	0.28429		'YPL106C'	9.05539	54.1962	'YKL119C'	2.05229	26.6542		'YLR259C'	8.37925	64.4498	'YBL057C'	1.56246	52.3845
'YHR107C'	10.0797	0.415184	'YJL178C'	2.24072	0.357325		'YLL014W'	0.0275229	25.5477	'YPR004C'	0.00869565	48.0797		'YNL071W'	65.6519		'YBL092W'	32.0736			'YHR021C'	42.6142	0.461222	'YHR021C'	5.36459	0.412214		'YGR103W'	8.24961	0.143149	'YER090W'	0.903138	0.491422		'YML086C'	9.03344	37.4601	'YNL313C'	2.04725	4.86171		'YGL087C'	8.37466	842.123	'YKL207W'	1.55187	32.1886
'YOR247W'	10.0714	0.413795	'YDR361C'	2.23309	0.160571		'YNL244C'	0.0275229	19.218	'YMR011W'	0.00867159	13.7644		'YDL072C'	76.9909		'YCL057C-A'	28.5624			'YGR001C'	41.8289	0.336564	'YGR001C'	5.36284	0.329607		'YLR355C'	8.19281	0.151173	'YDR045C'	0.901448	0.234718		'YDR127W'	8.99591	29.3663	'YGL001C'	2.04383	28.6131		'YIL133C'	8.33033	23.4752	'YKL186C'	1.55031	31.6327
'YGR130C'	10.0584	1.57477	'YKR080W'	2.22411	0.585824		'YFL045C'	0.027451	24.5866	'YOR315W'	0.00864553	20.919		'YLR025W'	58.7875		'YKR092C'	7.17033			'YJL184W'	41.8253	0.391946	'YJL184W'	5.35484	0.343914		'YIL125W'	8.13337	0.739008	'YKL058W'	0.900717	0.553359		'YIR034C'	8.993	28.0763	'YMR033W'	2.04341	36.1719		'YMR183C'	8.25814	36.7312	'YOR103C'	1.52169	22.3476
'YPL231W'	10.0541	0.477261	'YMR071C'	2.22257	0.793567		'YDL022W'	0.0272959	70.2268	'YER125W'	0.00864198	29.7493		'YPL206C'	74.5198		'YHR143W'	9.90579			'YGL231C'	41.7344	1.28529	'YGL231C'	5.28689	0.495579		'YPL127C'	8.11841	0.338742	'YGL115W'	0.900253	0.519869		'YLR244C'	8.98725	42.0699	'YHR147C'	2.04241	38.408		'YDR054C'	8.24563	28.67	'YBL040C'	1.48606	58.8244
'YFR051C'	10.0449	0.483505	'YNR061C'	2.22028	0.362349		'YMR200W'	0.0272374	31.619	'YBR049C'	0.00863132	18.3963		'YNL322C'	73.6427		'YPR010C'	7.55142			'YIL043C'	41.3452	0.92321	'YIL043C'	5.27586	0.795499		'YIL109C'	8.06449	0.480353	'YMR241W'	0.898698	0.286324		'YHR025W'	8.97883	50.8482	'YNR053C'	2.04208	4.36868		'YOR344C'	8.23218	103.898	'YGL186C'	1.48459	57.1897
'YDL085C-A'	10.0104	0.259485	'YKL094W'	2.21524	0.585302		'YKL077W'	0.0272265	21.5299	'YBL007C'	0.00859438	29.1989		'YNL138W'	81.1301		'YDR324C'	7.10734			'YPR170W-B'	41.2026	0.269511	'YPR170W-B'	5.24556	NaN		'YOL109W'	8.02252	0.442122	'YPR137W'	0.892427	0.252055		'YOR239W'	8.94934	10.6418	'YIL016W'	2.04144	12.1731		'YMR297W'	8.20836	97.2263	'YHR133C'	1.47813	27.6011
'YBR016W'	9.95814	1.43464	'YER159C'	2.21047	0.256477		'YGL058W'	0.0271676	37.2759	'YNL154C'	0.00859232	21.9406		'YER004W'	118.092		'YBL059C-A'	27.8205			'YPR187W'	41.1849	0.250103	'YPR187W'	5.24319	0.142634		'YGR181W'	8.01152	0.320502	'YGR253C'	0.886089	0.380968		'YER025W'	8.9173	16.3381	'YML012W'	2.04133	41.3255		'YDL097C'	8.19967	55.8817	'YIL027C'	1.4765	30.6739
'YFR044C'	9.92322	1.22274	'YMR195W'	2.20493	0.793327		'YDR245W'	0.0271574	12.4448	'YDR293C'	0.00855316	63.2167		'YKL104C'	51.7604		'YKL004W'	9.91663			'YGL054C'	41.0462	0.197742	'YGL054C'	5.21496	0.391627		'YDL224C'	8.00905	0.705837	'YLR170C'	0.885736	0.305922		'YLR410W'	8.9081	50.3362	'YER049W'	2.03932	8.77784		'YJR086W'	8.12783	47.138	'YCR097W'	1.44896	30.889
'YBL007C'	9.9163	0.569887	'YNL219C'	2.20319	0.297077		'YOR176W'	0.0271574	33.7997	'YOR124C'	0.00840534	105.219		'YCL009C'	62.3014		'YDR429C'	12.9521			'YKR057W'	41.0061	0.39205	'YKR057W'	5.21456	0.531576		'YOL126C'	7.98855	0.44606	'YGR235C'	0.885723	0.486795		'YHR108W'	8.89767	54.9626	'YDL111C'	2.03818	14.2227		'YDR168W'	8.11876	329.688	'YGL101W'	1.41644	19.6569
'YDL064W'	9.91316	0.324783	'YDR380W'	2.20042	0.0717322		'YDR045C'	0.027027	11.8647	'YPR029C'	0.00840336	48.9665		'YOR230W'	60.2562		'YNL112W'	7.49848			'YER044C'	40.953	0.361278	'YER044C'	5.20894	1.67032		'YJR104C'	7.987	0.69435	'YPR124W'	0.884537	0.454982		'YFL018C'	8.88164	67.265	'YDR120C'	1.99982	6.84012		'YOL109W'	8.06985	38.4511	'YKL209C'	1.35998	119.149
'YJR014W'	9.90521	0.501709	'YDR234W'	2.18838	0.25539		'YDR382W'	0.027027	30.4706	'YPR072W'	0.0083779	42.4248		'YOR020C'	51.4684		'YOL127W'	33.4787			'YPL218W'	40.9365	0.243086	'YPL218W'	5.18757	0.365756		'YJR077C'	7.97898	0.276505	'YOR243C'	0.879253	0.157039		'YER090W'	8.87835	51.5009	'YGR007W'	1.99	35.858		'YBR149W'	8.0513	142.136	'YER044C'	1.33097	76.8026
'YLR295C'	9.8727	0.438731	'YKL120W'	2.1864	0.286946		'YGR215W'	0.027027	13.8902	'YPL019C'	0.00837321	194.883		'YKR070W'	47.314		'YGR169C-A'	29.9045			'YJR135W-A'	40.7412	0.523001	'YJR135W-A'	5.16986	0.149909		'YBL024W'	7.94919	0.165932	'YKL039W'	0.878565	1.15392		'YPL163C'	8.87272	14.6534	'YMR178W'	1.96809	40.1748		'YBR039W'	8.02354	35.4526	'YGR147C'	1.10518	38.6754
'YGR193C'	9.8544	0.509906	'YIL021W'	2.18024	0.287385		'YNL259C'	0.027027	38.8258	'YMR012W'	0.00837246	27.961		'YDL066W'	70.7656		'YDR152W'	28.2042			'YBR137W'	40.5709	0.362976	'YBR137W'	5.16651	1.29833		'YPL085W'	7.90096	0.579117	'YKR066C'	0.877662	0.575301		'YBR286W'	8.84754	49.6328	'YHR181W'	1.95829	30.008		'YJR104C'	8.02289	42.4776	'YDR258C'	1.05969	91.4859
'YPR149W'	9.85227	1.16542	'YFL048C'	2.17855	0.540874		'YLR355C'	0.0270202	6.6714	'YJL136C'	0.00828729	31.0678		'YFL018C'	53.8579		'YPL212C'	6.80199			'YOR369C'	40.4848	0.175615	'YOR369C'	5.15437	0.565658		'YML073C'	7.89588	0.369563	'YBL036C'	0.874706	0.343196		'YPL111W'	8.84635	9.41277	'YBR159W'	1.95296	43.1588		'YLR027C'	7.98405	45.8422	'YFL034C-A'	0.998857	25.097
'YNL322C'	9.80004	0.92321	'YOL149W'	2.17737	0.181543		'YDL208W'	0.0270115	5.89373	'YDR158W'	0.00819672	38.467		'YJL174W'	77.3141		'YNR032C-A'	27.693			'YLR264W'	40.4368	0.48281	'YLR264W'	5.13991	0.475833		'YDL040C'	7.78892	0.528205	'YER074W-A'	0.873972	0.145061		'YBR127C'	8.81363	63.083	'YKL181W'	1.94932	17.6417		'YDR298C'	7.97851	42.5893	'YBR158W'	0.670331	55.6805
'YPR052C'	9.79339	0.246164	'YBL056W'	2.17561	0.495844		'YPR149W'	0.0270115	69.6469	'YER124C'	0.00818815	15.6238		'YPL135W'	50.2368		'YER029C'	14.0569			'YER021W'	40.4101	0.487963	'YER021W'	5.13899	0.60846		'YMR290C'	7.77864	0.21154	'YLL034C'	0.872589	0.355729		'YGR185C'	8.79484	51.5818	'YKL128C'	1.92808	46.484		'YBR077C'	7.91723	28.2868	'YFL016C'	0.624306	94.7345
'YCR053W'	9.77911	0.389764	'YJL069C'	2.16415	0.248179		'YJL171C'	0.0269521	55.6875	'YFL034C-A'	0.00810811	15.4627		'YBR196C'	42.4302		'YDR046C'	15.5416			'YFR002W'	40.351	0.629769	'YFR002W'	5.13834	0.399947		'YJL012C'	7.77712	0.475215	'YBL004W'	0.865947	0.280754		'YDL126C'	8.78199	46.8223	'YLR056W'	1.91939	39.9283
'YGR162W'	9.7179	0.168457	'YHR063C'	2.16178	0.504633		'YJR075W'	0.0269521	22.1931	'YKL182W'	0.00804094	22.9807		'YLR347C'	44.2214		'YDL166C'	7.9212			'YKL033W-A'	40.1967	0.460751	'YKL033W-A'	5.13215	0.221672		'YOL012C'	7.72175	0.255384	'YJL151C'	0.863846	0.585693		'YBL099W'	8.77781	43.4357	'YDR211W'	1.91493	29.8627
'YFL037W'	9.67696	0.706728	'YCL011C'	2.16132	0.566028		'YOR074C'	0.0268886	22.1903	'YDL227C'	0.00800681	21.4973		'YGR180C'	50.6856		'YHR088W'	9.48486			'YGR063C'	40.1373	0.509177	'YGR063C'	5.1225	0.349306		'YLR068W'	7.72133	0.504624	'YER049W'	0.862424	0.290352		'YML123C'	8.77532	5.36754	'YJL055W'	1.8907	71.0023
'YOR091W'	9.64931	0.221133	'YIL043C'	2.15591	0.795499		'YHR193C'	0.0268571	35.5519	'YNL307C'	0.00797872	41.8587		'YBR067C'	59.4225		'YBL002W'	8.92748			'YCL043C'	40.0224	0.475105	'YCL043C'	5.1151	0.596541		'YGL008C'	7.68516	0.505189	'YHR029C'	0.860898	1.21504		'YER072W'	8.74341	26.3666	'YKL154W'	1.88678	12.1601
'YHR146W'	9.62716	0.626836	'YLR022C'	2.15431	0.268337		'YKL016C'	0.0268571	32.7345	'YEL063C'	0.00795262	24.3307		'YIL051C'	70.2953		'YLR342W'	28.6053			'YHL003C'	39.8962	0.431305	'YHL003C'	5.08583	0.453882		'YAL030W'	7.66286	1.19246	'YJL055W'	0.860837	0.762876		'YOR323C'	8.67823	42.8506	'YGR106C'	1.87943	40.0554
'YMR290C'	9.62553	0.21154	'YJR072C'	2.14815	0.348948		'YLR088W'	0.0268293	20.3279	'YJL069C'	0.00789916	7.80351		'YDL100C'	56.145		'YPL266W'	8.02375			'YDR454C'	39.8951	0.398183	'YDR454C'	5.08403	0.291461		'YPR043W'	7.58177	0.609019	'YNL220W'	0.855753	0.130879		'YHR183W'	8.66808	34.4114	'YPL263C'	1.87396	17.6923
'YMR307W'	9.61607	0.279222	'YLR195C'	2.14031	0.31871		'YPL163C'	0.0268199	12.7745	'YMR195W'	0.0078125	34.3107		'YJR085C'	66.9098		'YMR309C'	8.02841			'YMR022W'	39.7954	0.616697	'YMR022W'	5.07601	0.397861		'YDR298C'	7.54691	0.380705	'YNL219C'	0.855749	0.297077		'YER027C'	8.65015	30.8779	'YKL008C'	1.87312	17.009
'YDL201W'	9.61029	0.162246	'YDR115W'	2.13858	0.362389		'YJL026W'	0.02675	47.0877	'YBL047C'	0.0077424	35.4656		'YBR052C'	59.3667		'YPR110C'	9.12428			'YKR074W'	39.6181	0.357873	'YKR074W'	5.06492	0.384626		'YLR335W'	7.53038	0.361278	'YBR247C'	0.84325	0.168731		'YKL210W'	8.64722	96.5727	'YDR264C'	1.86532	44.2096
'YOR085W'	9.59421	0.43477	'YDR194C'	2.13555	0.253838		'YGR207C'	0.0267176	45.4327	'YDR161W'	0.00773196	9.94036		'YGL167C'	37.9131		'YDR156W'	9.49269			'YDR152W'	39.4151	0.404012	'YDR152W'	5.03539	0.193983		'YHR039C-A'	7.4988	0.469253	'YGL100W'	0.839969	0.307421		'YKL117W'	8.64187	60.4963	'YDL178W'	1.8449	34.2865
'YOR230W'	9.58002	0.906796	'YDR373W'	2.13463	0.610626		'YGL222C'	0.0267045	81.6446	'YLR206W'	0.00765472	169.649		'YDR238C'	52.3151		'YML017W'	27.6959			'YER048C'	39.3664	0.63075	'YER048C'	5.01279	0.527174		'YHR143W'	7.4362	0.19718	'YIL157C'	0.833722	0.444297		'YIL125W'	8.63911	45.8413	'YGL054C'	1.84238	27.5771
'YLR180W'	9.56753	0.216609	'YHR163W'	2.13381	0.55018		'YJL122W'	0.0267045	4.10118	'YPL195W'	0.00750268	173.029		'YGL202W'	49.5912		'YHR132W-A'	28.6372			'YGL106W'	39.0494	0.302057	'YGL106W'	5.0085	0.3913		'YOL111C'	7.43023	1.51281	'YIR022W'	0.824439	0.39388		'YNL104C'	8.60211	36.2291	'YNL232W'	1.83745	8.24842
'YBL092W'	9.54279	0.197726	'YKR068C'	2.13191	0.368951		'YHR179W'	0.0266833	27.1551	'YER080W'	0.00748408	52.0633		'YNL155W'	113.771		'YMR033W'	22.9493			'YBR252W'	38.9313	0.372695	'YBR252W'	4.97566	0.290542		'YEL042W'	7.39499	0.239145	'YHR065C'	0.813539	0.422976		'YIL034C'	8.59559	1112.73	'YOR212W'	1.83113	18.6476
'YBR196C'	9.52056	0.888323	'YKL135C'	2.13169	0.644536		'YLR109W'	0.0265537	64.888	'YKL004W'	0.00746269	9.91663		'YJL026W'	47.0877		'YDR399W'	16.5667			'YGR106C'	38.7173	0.406687	'YGR106C'	4.91513	0.45791		'YNL189W'	7.3246	0.776259	'YGL037C'	0.8112	1545.01		'YNL239W'	8.55849	176.525	'YJR068W'	1.82085	16.7193
'YNL052W'	9.50345	0.334001	'YFR055W'	2.12507	0.347699		'YNL044W'	0.0265537	16.9809	'YPR023C'	0.00746269	46.5391		'YBR199W'	87.6972		'YPR163C'	8.38459			'YLR407W'	38.6391	0.860429	'YLR407W'	4.89266	0.338273		'YOR074C'	7.30877	0.376366	'YIL020C'	0.809512	0.327953		'YGR060W'	8.53795	47.6026	'YKL065C'	1.81991	101.25
'YKR093W'	9.4692	0.309991	'YHR121W'	2.12438	0.427825		'YBR205W'	0.0264198	25.6886	'YDL112W'	0.00744607	11.2345		'YDR178W'	62.4594		'YEL046C'	9.20403			'YJL148W'	38.5887	0.30355	'YJL148W'	4.88016	0.113196		'YGR155W'	7.30844	0.502316	'YLR359W'	0.809476	0.275758		'YKL035W'	8.53463	3016.17	'YDL029W'	1.79932	70.8464
'YLR009W'	9.4322	0.121329	'YLR113W'	2.11768	0.602484		'YER145C'	0.0264198	15.1364	'YMR058W'	0.00737834	21.3849		'YKL065C'	64.9922		'YGR187C'	5.93738			'YHR063C'	38.5865	0.463914	'YHR063C'	4.83865	0.504633		'YML074C'	7.30342	0.536655	'YIL118W'	0.799866	0.298211		'YPR063C'	8.52869	32.8516	'YKL113C'	1.77026	6.37531
'YMR072W'	9.41888	0.562366	'YKL002W'	2.09894	0.348105		'YMR214W'	0.0264198	64.9556	'YGR116W'	0.00736915	20.8239		'YOR151C'	40.5052		'YDL060W'	6.56019			'YPR028W'	38.5374	0.439293	'YPR028W'	4.79422	1.04105		'YOL052C'	7.24135	0.36533	'YNL231C'	0.796396	0.232071		'YOR052C'	8.5051	165.484	'YLR452C'	1.76642	15.0121
'YDL014W'	9.4112	0.156083	'YNR035C'	2.09548	0.828839		'YNR021W'	0.0264198	20.7643	'YDR266C'	0.00734375	24.915		'YFL017W-A'	26.2661		'YDR280W'	13.7141			'YEL058W'	38.511	0.742462	'YEL058W'	4.74738	0.587897		'YBR109C'	7.15822	0.789863	'YDL219W'	0.789211	0.642999		'YOL012C'	8.42723	15.5871	'YCR035C'	1.76134	6.48514
'YOL126C'	9.38382	0.44606	'YLR257W'	2.06658	0.804441		'YAL044C'	0.0264045	146.504	'YOR116C'	0.00732375	11.2474		'YOL129W'	65.7635		'YNL255C'	8.91574			'YGR034W'	38.4477	0.491422	'YGR034W'	4.73924	0.363636		'YOL041C'	7.14658	0.222048	'YOR164C'	0.788542	0.603573		'YML008C'	8.42632	45.9788	'YCL001W'	1.76003	28.8918
'YOR157C'	9.37967	0.649625	'YLR409C'	2.06355	0.289924		'YJR025C'	0.0264045	48.6441	'YNL102W'	0.00728387	22.0599		'YJR045C'	41.8651		'YBL068W'	9.50944			'YJL124C'	37.9768	0.602369	'YJL124C'	4.73605	0.257098		'YHR108W'	7.14378	0.436949	'YGL019W'	0.787841	0.504429		'YPL226W'	8.38402	18.2879	'YPL053C'	1.75547	56.5122
'YMR229C'	9.33305	0.419192	'YLR447C'	2.06244	0.433339		'YPL154C'	0.0263547	88.3761	'YIR006C'	0.00722485	36.3646		'YMR314W'	80.3068		'YDR091C'	7.64162			'YHR201C'	37.9763	0.83186	'YHR201C'	4.72441	0.497373		'YBL032W'	7.12624	0.219847	'YER044C'	0.782525	1.67032		'YGL087C'	8.37466	842.123	'YDL205C'	1.74829	30.6347
'YDL185W'	9.33087	0.972	'YKL009W'	2.05514	0.122385		'YCR009C'	0.0263158	49.7	'YGR083C'	0.00720859	19.3405		'YGL245W'	47.1258		'YDR224C'	11.9001			'YOR251C'	37.949	0.366131	'YOR251C'	4.72001	0.514244		'YKL060C'	7.1119	0.772393	'YGL001C'	0.782457	0.325247		'YIL133C'	8.33033	23.4752	'YDR280W'	1.74486	7.96942
'YER042W'	9.33084	0.70861	'YKL119C'	2.05229	0.429225		'YDR210W'	0.0263158	43.2309	'YOR212W'	0.00707547	20.9003		'YNR013C'	66.8358		'YJR069C'	9.91058			'YLR257W'	37.8236	0.595909	'YLR257W'	4.70246	0.804441		'YHR037W'	7.10905	0.69644	'YBR244W'	0.780455	0.289931		'YMR108W'	8.3102	50.6039	'YCL031C'	1.7432	35.2515
'YJR048W'	9.30259	0.445714	'YNL313C'	2.04725	0.171218		'YOL109W'	0.0263158	26.9833	'YBR130C'	0.00704225	37.7724		'YER178W'	46.1817		'YOL149W'	13.0922			'YGR267C'	37.5538	0.413795	'YGR267C'	4.68107	0.497574		'YLR347C'	7.09333	0.887455	'YIL027C'	0.779732	0.351848		'YLR249W'	8.27896	28.5548	'YPL227C'	1.73257	14.7825
'YDR377W'	9.29732	0.386756	'YGL001C'	2.04383	0.325247		'YPL098C'	0.0263158	41.3881	'YGL173C'	0.00699804	34.7876		'YNR035C'	64.6746		'YGR082W'	10.15			'YML012W'	37.4674	0.448074	'YML012W'	4.67048	0.470838		'YNL135C'	7.05662	0.746116	'YER056C'	0.777071	0.369149		'YMR183C'	8.25814	36.7312	'YPL243W'	1.73224	20.8916
'YER002W'	9.29196	0.135033	'YMR033W'	2.04341	0.188149		'YLR370C'	0.026257	68.7803	'YML072C'	0.00692109	32.8819		'YDR328C'	54.5438		'YBR058C-A'	27.8973			'YLR441C'	37.3997	0.128216	'YLR441C'	4.66197	0.384732		'YCR004C'	7.02115	0.682829	'YDR280W'	0.775955	0.184024		'YDR054C'	8.24563	28.67	'YGL115W'	1.72658	47.1752
'YMR109W'	9.29195	0.648496	'YHR147C'	2.04241	0.36128		'YDL075W'	0.0262391	30.8829	'YOR326W'	0.00679365	51.8186		'YGR026W'	74.748		'YER006W'	8.25496			'YKL128C'	37.3233	0.167019	'YKL128C'	4.65127	0.406315		'YPR183W'	7.01372	0.485585	'YPL053C'	0.772507	0.371596		'YMR049C'	8.22856	9.3466	'YDR531W'	1.72235	65.8066
'YAL046C'	9.28358	0.49221	'YNR053C'	2.04208	0.40799		'YLR406C'	0.0262391	18.5257	'YJL060W'	0.00674157	80.4062		'YKR048C'	60.6003		'YPL256C'	14.1025			'YJR094W-A'	37.1535	0.502316	'YJR094W-A'	4.63032	0.512611		'YHR179W'	7.00463	0.508375	'YLR229C'	0.770247	0.285751		'YMR297W'	8.20836	97.2263	'YDR434W'	1.71985	56.7834
'YBR049C'	9.28244	0.282772	'YIL016W'	2.04144	0.232611		'YHR107C'	0.0262255	31.6351	'YKL106W'	0.00663717	15.2009		'YER023W'	51.5499		'YKL113C'	12.6481			'YHR132W-A'	36.868	0.550098	'YHR132W-A'	4.62023	0.188313		'YKL096W-A'	6.97213	0.532629	'YML108W'	0.769535	0.170945		'YDL097C'	8.19967	55.8817	'YLR367W'	1.71675	40.4499
'YIL010W'	9.27087	1.04202	'YML012W'	2.04133	0.470838		'YIL070C'	0.0262172	32.9207	'YOL041C'	0.00652174	7.32549		'YDR063W'	56.7955		'YCR020W-B'	24.5062			'YJL143W'	36.8063	0.262337	'YJL143W'	4.54932	0.386435		'YGR136W'	6.94996	3.09938	'YBR162W-A'	0.767962	0.27918		'YKL214C'	8.19303	12.08	'YBR199W'	1.7013	152.798
'YIL053W'	9.2531	0.251632	'YER049W'	2.03932	0.290352		'YER177W'	0.0261194	45.2517	'YKL135C'	0.00646492	59.0522		'YNL287W'	55.3235		'YER087C-B'	27.7189			'YGR235C'	36.6977	0.43477	'YGR235C'	4.53426	0.486795		'YPR010C-A'	6.9466	NaN	'YKL004W'	0.766722	0.195717		'YGL099W'	8.17049	8.88593	'YEL058W'	1.70034	38.9136
'YLR390W-A'	9.22383	0.742462	'YDL111C'	2.03818	0.221857		'YPR183W'	0.0261194	25.7745	'YLL048C'	0.00643803	31.9057		'YKR065C'	58.3214		'YBR142W'	8.11386			'YNL044W'	36.5096	1.18576	'YNL044W'	4.52405	0.301017		'YIL053W'	6.9448	0.251632	'YKL138C'	0.765177	0.433041		'YGR189C'	8.13304	29.476	'YDR399W'	1.68631	6.2815
'YGR204W'	9.16164	0.63075	'YOR369C'	2.025	0.565658		'YBR137W'	0.0261111	108.705	'YGR108W'	0.00635593	30.1787		'YDL160C'	42.0103		'YCR057C'	5.99925			'YDR500C'	36.3104	0.772558	'YDR500C'	4.49508	0.573448		'YML058W'	6.90352	0.421797	'YPL243W'	0.758926	0.250498		'YJR086W'	8.12783	47.138	'YMR188C'	1.6417	66.7496
'YGR008C'	9.13516	1.25965	'YBR205W'	2.00167	0.394367		'YNL135C'	0.026087	44.0675	'YLL008W'	0.0062417	6.31668		'YLR257W'	98.0663		'YNL308C'	6.60433			'YGL020C'	36.1534	0.307076	'YGL020C'	4.48956	0.359371		'YDR178W'	6.87203	0.850222	'YDR309C'	0.751916	0.439293		'YDR168W'	8.11876	329.688	'YDL212W'	1.63115	23.7827
'YGR155W'	9.12662	0.502316	'YDR120C'	1.99982	0.241129		'YBR036C'	0.0260341	40.2888	'YMR229C'	0.00618497	12.8719		'YLR286C'	67.4698		'YNL313C'	7.39472			'YNL024C-A'	36.0469	1.77508	'YNL024C-A'	4.4593	0.163419		'YGL222C'	6.84048	1.20585	'YOR253W'	0.749433	0.577749		'YPR074C'	8.08413	30.1265	'YHR137W'	1.61268	177.565
'YPL106C'	9.05539	1.46146	'YPR060C'	1.99756	0.42203		'YHR200W'	0.0260223	45.5668	'YGL195W'	0.00617284	45.6454		'YMR099C'	59.2363		'YML108W'	7.81752			'YOR315W'	35.9616	0.270354	'YOR315W'	4.44482	0.429886		'YLR061W'	6.82434	0.38394	'YKL181W'	0.749386	0.286932		'YMR012W'	8.08031	22.6927	'YIL035C'	1.61092	48.653
'YML086C'	9.03344	0.421154	'YGR007W'	1.99	0.430892		'YDL128W'	0.0259709	20.1846	'YJL109C'	0.0060452	11.9279		'YJR139C'	43.3191		'YNL066W'	7.64697			'YLR100W'	35.8888	0.208011	'YLR100W'	4.44311	0.444108		'YNL055C'	6.80514	1.23055	'YGL054C'	0.746248	0.391627		'YDL226C'	8.07364	25.5947	'YHR201C'	1.58321	46.2868
'YHR039C-A'	9.03146	0.469253	'YBL102W'	1.98419	0.435418		'YHL003C'	0.0259709	29.2001	'YPL135W'	0.0060241	50.2368		'YAL016W'	55.1503		'YBR061C'	6.90952			'YER094C'	35.8228	0.520622	'YER094C'	4.43898	0.386765		'YJL060W'	6.80209	1.09098	'YER055C'	0.742584	0.222887		'YBR149W'	8.0513	142.136	'YBL057C'	1.56246	52.3845
'YDR127W'	8.99591	0.76986	'YMR178W'	1.96809	0.422597		'YNL122C'	0.0258621	23.6977	'YNL186W'	0.00592686	24.8315		'YDR155C'	46.416		'YBR111W-A'	28.5618			'YPR118W'	35.7767	0.375075	'YPR118W'	4.39573	0.315338		'YGL105W'	6.74656	0.58191	'YGL148W'	0.742553	0.346354		'YBR039W'	8.02354	35.4526	'YDR267C'	1.5479	12.8991
'YIR034C'	8.993	0.397368	'YHR029C'	1.96581	1.21504		'YOR327C'	0.0258621	16.2667	'YMR049C'	0.00581683	11.5969		'YBR078W'	39.5615		'YBL039C'	6.818			'YDR245W'	35.7164	0.678064	'YDR245W'	4.26423	0.260665		'YJR060W'	6.73522	0.480114	'YPL117C'	0.738765	0.272915		'YJR104C'	8.02289	42.4776	'YMR243C'	1.53862	32.0584
'YLR244C'	8.98725	0.398921	'YHR181W'	1.95829	0.396155		'YPR020W'	0.0258621	29.1381	'YOR355W'	0.00573614	32.1092		'YIL043C'	62.963		'YLL008W'	6.31668			'YOR167C'	35.6394	0.625153	'YOR167C'	4.24459	0.398795		'YER122C'	6.73103	0.557111	'YER145C'	0.736003	0.297335		'YDL040C'	8.00857	25.7161	'YDR539W'	1.52038	38.4235
'YHR025W'	8.97883	0.48281	'YBR159W'	1.95296	0.369486		'YDL192W'	0.0258242	25.8944	'YGR227W'	0.00570342	14.5531		'YLR056W'	76.5111		'YBR247C'	6.43443			'YJR088C'	35.6311	0.367961	'YJR088C'	4.2365	0.38496		'YDR266C'	6.71876	0.431305	'YOR369C'	0.735698	0.565658		'YLR027C'	7.98405	45.8422	'YIL027C'	1.4765	30.6739
'YOR239W'	8.94934	0.301207	'YKL181W'	1.94932	0.286932		'YDR178W'	0.0258242	62.4594	'YGL190C'	0.0056926	23.3708		'YMR071C'	56.5333		'YGR162W'	6.85236			'YML004C'	35.4717	0.520631	'YML004C'	4.208	1.98863		'YNL069C'	6.70187	0.44843	'YFR055W'	0.733402	0.347699		'YDR298C'	7.97851	42.5893	'YDR245W'	1.46146	11.8476
'YER025W'	8.9173	0.204533	'YJR015W'	1.93544	0.589234		'YGL242C'	0.0258242	44.5118	'YDR434W'	0.00560748	47.0314		'YMR195W'	34.3107		'YOR206W'	6.61487			'YDL029W'	35.2773	1.13743	'YDL029W'	4.20755	0.66381		'YDL099W'	6.69605	1.60722	'YMR202W'	0.711398	0.403687		'YLR153C'	7.97275	38.5296	'YER124C'	1.34077	22.3293
'YNR001C'	8.91596	2.29417	'YKL128C'	1.92808	0.406315		'YPL211W'	0.0258242	6.63657	'YMR015C'	0.00556586	47.5517		'YHR183W'	32.194		'YLR196W'	5.74928			'YKL113C'	35.128	0.286434	'YKL113C'	4.20022	0.177174		'YPL032C'	6.66572	0.295953	'YDR378C'	0.711036	0.228947		'YMR305C'	7.92111	10.7647	'YKL106W'	1.28915	17.6718
'YLR410W'	8.9081	0.674454	'YCR011C'	1.92704	2.73043		'YER007C-A'	0.025777	24.4797	'YPL179W'	0.00545455	20.9748		'YGR279C'	51.8313		'YDR299W'	6.95101			'YLR017W'	35.0597	0.539207	'YLR017W'	4.19301	0.271006		'YJL174W'	6.65591	0.89053	'YLR420W'	0.709567	0.393436		'YPR163C'	7.9201	12.019	'YDR258C'	1.05969	91.4859
'YHR108W'	8.89767	0.436949	'YLR056W'	1.91939	0.794215		'YIL053W'	0.0257353	14.1093	'YDR089W'	0.0054023	56.9862		'YBR109C'	61.2905		'YPL183W-A'	23.5793			'YDR378C'	35.0143	0.521522	'YDR378C'	4.15555	0.228947		'YFL039C'	6.63041	0.694078	'YGL039W'	0.704969	0.581567		'YBR077C'	7.91723	28.2868	'YLR348C'	1.01115	NaN
'YFL018C'	8.88164	0.893845	'YBR187W'	1.91827	0.246215		'YKR043C'	0.0257353	16.0453	'YPR112C'	0.00529279	9.28994		'YEL060C'	72.7274		'YBL024W'	8.0706			'YOR212W'	34.9821	0.252865	'YOR212W'	4.13805	0.261089		'YGL106W'	6.62339	0.3913	'YMR178W'	0.704209	0.422597		'YBL047C'	7.89829	36.2606	'YFL034C-A'	0.998857	25.097
'YER090W'	8.87835	0.491422	'YBR244W'	1.91688	0.289931		'YAL042W'	0.0257212	28.9215	'YMR054W'	0.00527497	18.7136		'YPR073C'	54.5573		'YDR101C'	6.22554			'YGL242C'	34.9045	0.524559	'YGL242C'	4.13574	0.542587		'YDL208W'	6.61702	0.118549	'YBR199W'	0.69735	0.851009		'YBL032W'	7.89361	14.2407	'YBR158W'	0.670331	55.6805
'YPL163C'	8.87272	0.24034	'YDR211W'	1.91493	0.38358		'YML078W'	0.0256831	79.7843	'YNL251C'	0.00520833	47.5683		'YJL123C'	65.3938		'YKL172W'	5.69462			'YOL149W'	34.7432	0.131691	'YOL149W'	4.12747	0.181543		'YGL207W'	6.59126	1.07584	'YOR136W'	0.696269	1.09178		'YJL173C'	7.89125	19.8617	'YFL016C'	0.624306	94.7345
'YBR286W'	8.84754	0.687538	'YHR162W'	1.91278	0.387442		'YIL033C'	0.0256595	46.0099	'YDR497C'	0.00512821	21.3487		'YEL071W'	41.2565		'YBR267W'	5.41796			'YKL122C'	34.6652	0.503324	'YKL122C'	4.10527	0.234277		'YLR026C'	6.5846	0.302057	'YKL007W'	0.69306	0.623578
'YPL111W'	8.84635	0.247792	'YOR315W'	1.90801	0.429886		'YLR150W'	0.0255474	33.9823	'YCR057C'	0.00508658	5.99925		'YER080W'	52.0633		'YNL024C-A'	24.4906			'YKR068C'	34.6616	0.541978	'YKR068C'	4.09362	0.368951		'YFR051C'	6.54622	0.483505	'YKL094W'	0.689694	0.585302
'YGR181W'	8.82691	0.320502	'YJL055W'	1.8907	0.762876		'YBR164C'	0.0255435	16.1922	'YLR276C'	0.00504202	6.99004		'YKL209C'	66.2742		'YNL141W'	5.20843			'YOR103C'	34.199	1.46145	'YOR103C'	4.08977	0.346935		'YDL031W'	6.53347	0.229707	'YKL160W'	0.687898	0.398652
'YBR127C'	8.81363	0.762626	'YKL154W'	1.88678	0.136957		'YMR072W'	0.0255435	32.0326	'YDR144C'	0.00502513	15.5174		'YLR153C'	34.2436		'YDL201W'	7.10967			'YER159C'	34.1793	0.4333	'YER159C'	4.08443	0.256477		'YGR008C'	6.5318	1.25965	'YLR372W'	0.686836	0.228125
'YGR185C'	8.79484	0.581112	'YGR106C'	1.87943	0.45791		'YKL008C'	0.025537	18.8795	'YIL137C'	0.00496304	57.7762		'YOR259C'	73.9277		'YHR052W'	4.85105			'YDR071C'	34.0774	0.434556	'YDR071C'	4.05826	0.309188		'YGR191W'	6.5066	0.298939	'YGR227W'	0.680092	0.341126
'YDL126C'	8.78199	0.695469	'YPL263C'	1.87396	0.318083		'YNL066W'	0.0254157	7.64697	'YGL167C'	0.00494217	37.9131		'YHR018C'	34.0081		'YDR361C'	7.22946			'YGR178C'	34.0642	0.451314	'YGR178C'	4.04766	3.88706		'YLR180W'	6.4876	0.216609	'YDR258C'	0.678685	0.474671
'YBL099W'	8.77781	0.704325	'YKL008C'	1.87312	0.361482		'YHR081W'	0.0254054	8.87118	'YJL130C'	0.0048307	20.6474		'YNL189W'	55.2883		'YKR081C'	5.67915			'YIR026C'	33.9078	0.341508	'YIR026C'	3.91407	0.269023		'YLR413W'	6.47085	0.113146	'YJL143W'	0.676146	0.386435
'YML123C'	8.77532	0.375823	'YDR264C'	1.86532	0.455892		'YKL186C'	0.0254054	21.3977	'YBR071W'	0.00471698	64.0508		'YIL041W'	59.6988		'YDR346C'	9.1823			'YGL100W'	33.8955	1.23055	'YGL100W'	3.90199	0.307421		'YIL010W'	6.4685	1.04202	'YKL152C'	0.657672	0.997354
'YGR169C-A'	8.77112	0.194012	'YDL178W'	1.8449	0.336265		'YLR066W'	0.0254054	25.821	'YAL035W'	0.00468594	22.9794		'YKL060C'	40.2992		'YPL043W'	5.89576			'YPR188C'	33.8731	0.502178	'YPR188C'	3.89205	0.557784		'YGR086C'	6.4567	0.635224	'YDR539W'	0.6463	0.439754
'YER072W'	8.74341	0.27573	'YGL054C'	1.84238	0.391627		'YJL177W'	0.0253597	22.4066	'YDL224C'	0.00461538	75.5926		'YMR214W'	64.9556		'YOR294W'	5.24951			'YBR205W'	33.7021	0.292553	'YBR205W'	3.8341	0.394367		'YIL138C'	6.45665	0.535881	'YDL111C'	0.644505	0.221857
'YOR323C'	8.67823	0.619166	'YNL232W'	1.83745	0.300029		'YLR325C'	0.0253165	21.4642	'YDR194C'	0.00451128	21.1627		'YLR370C'	68.7803		'YOR243C'	6.12079			'YKL186C'	33.6946	0.886938	'YKL186C'	3.78043	0.34041		'YPL037C'	6.41789	0.592697	'YKL065C'	0.641129	0.84109
'YHR183W'	8.66808	0.792369	'YML056C'	1.83512	0.415236		'YER026C'	0.0252708	33.6298	'YNL036W'	0.0045045	71.0784		'YDR127W'	32.289		'YDL014W'	7.00947			'YPL094C'	33.6055	0.753138	'YPL094C'	3.75567	0.290511		'YPL231W'	6.39575	0.477261	'YOR362C'	0.636761	0.559308
'YAL030W'	8.66333	1.19246	'YOR212W'	1.83113	0.261089		'YDL157C'	0.0252101	23.6372	'YLR407W'	0.00434783	14.0227		'YER136W'	59.9836		'YBL028C'	6.19488			'YNL147W'	33.4941	0.893845	'YNL147W'	3.74116	0.284163		'YBR196C'	6.38855	0.888323	'YKL167C'	0.632651	0.302775
'YPR010C-A'	8.65678	NaN	'YJR068W'	1.82085	0.264546		'YDR139C'	0.0252101	25.5074	'YGL206C'	0.00423216	36.0795		'YHR064C'	34.1249		'YKL156W'	8.46426			'YDR258C'	33.4717	0.233991	'YDR258C'	3.73216	0.474671		'YOL070C'	6.36105	0.392497	'YBR130C'	0.63228	0.485768
'YER027C'	8.65015	0.477943	'YKL065C'	1.81991	0.84109		'YLR438W'	0.0251765	49.8305	'YOR341W'	0.0042042	13.7118		'YPL048W'	63.278		'YJR070C'	6.14935			'YHR121W'	33.4422	0.865614	'YHR121W'	3.72729	0.427825		'YLR206W'	6.36	1.31491	'YHR012W'	0.62634	0.49225
'YKL210W'	8.64722	1.28529	'YDL029W'	1.79932	0.66381		'YDR454C'	0.025	48.8589	'YKL130C'	0.00404858	30.4395		'YJL055W'	62.1095		'YNL061W'	6.3226			'YGR108W'	33.4189	0.197382	'YGR108W'	3.69723	0.389919		'YCL057W'	6.33167	1.18071	'YDR372C'	0.621544	0.507866
'YKL117W'	8.64187	0.75004	'YKL113C'	1.77026	0.177174		'YER112W'	0.025	14.8088	'YEL031W'	0.00386513	30.1808		'YBR127C'	46.1313		'YHR089C'	5.77258			'YHR133C'	33.3564	0.217514	'YHR133C'	3.65547	0.445896		'YNR018W'	6.32452	0.321536	'YOL076W'	0.608316	0.289333
'YPR181C'	8.64134	0.403794	'YGL100W'	1.7677	0.307421		'YER131W'	0.025	16.576	'YMR128W'	0.00370662	14.4451		'YDR384C'	55.7733		'YLR355C'	6.6714			'YMR255W'	33.3459	0.541366	'YMR255W'	3.57582	0.43022		'YLR244C'	6.31803	0.398921	'YCR011C'	0.60049	2.73043
'YIL125W'	8.63911	0.739008	'YLR452C'	1.76642	0.335021		'YML022W'	0.025	10.8876	'YFR002W'	0.00357143	54.413		'YJR044C'	78.4036		'YKL082C'	6.97347			'YNL259C'	32.9222	1.07584	'YNL259C'	3.56913	0.59756		'YIL015W'	6.29931	0.49833	'YLR220W'	0.597464	0.472865
'YNL104C'	8.60211	0.461222	'YCR035C'	1.76134	0.28429		'YDL066W'	0.0249417	70.7656	'YOR344C'	0.00342466	109.77		'YPL177C'	84.0216		'YJR135W-A'	21.5938			'YIL016W'	32.8462	0.259756	'YIL016W'	3.56288	0.232611		'YHR128W'	6.28978	0.215355	'YNL090W'	0.584864	0.289493
'YIL034C'	8.59559	1.19533	'YCL001W'	1.76003	0.499633		'YDR394W'	0.0249417	71.3207	'YGL014W'	0.00337458	28.9934		'YJR065C'	69.3667		'YDR449C'	5.98726			'YMR071C'	32.7907	0.205081	'YMR071C'	3.51965	0.793567		'YFL022C'	6.28181	0.487963	'YCR097W'	0.581388	0.512138
'YDR524C-B'	8.56938	0.207742	'YER056C'	1.7594	0.369149		'YBR106W'	0.0248677	26.3503	'YPL177C'	0.00325733	84.0216		'YKL117W'	50.6892		'YGR081C'	7.74093			'YLR038C'	32.7066	0.430248	'YLR038C'	3.50658	0.535234		'YDL185W'	6.27759	0.972	'YGR147C'	0.579218	0.423758
'YNL239W'	8.55849	1.34907	'YPL053C'	1.75547	0.371596		'YCL001W'	0.0248677	25.9445	'YLR409C'	0.00319149	9.61002		'YNL135C'	44.0675		'YNL110C'	6.191			'YJL217W'	32.6913	0.682825	'YJL217W'	3.45214	2.89024		'YML123C'	6.27573	0.375823	'YBR164C'	0.575768	0.298375
'YGR060W'	8.53795	0.485474	'YDL205C'	1.74829	0.423863		'YOR163W'	0.0248677	91.4916	'YKL068W'	0.003125	32.4126		'YHR190W'	51.2529		'YOL077C'	6.47906			'YNL149C'	32.3944	0.157415	'YNL149C'	3.43342	0.445719		'YOR157C'	6.25277	0.649625	'YMR033W'	0.569153	0.188149
'YKL035W'	8.53463	2.38046	'YDR280W'	1.74486	0.184024		'YEL002C'	0.024826	34.9181	'YDR135C'	0.00310026	33.4827		'YPR191W'	90.3416		'YER074W-A'	23.5291			'YJL190C'	32.3514	0.399425	'YJL190C'	3.42305	0.353004		'YER131W'	6.25257	0.385369	'YGR208W'	0.564297	0.412455
'YPR063C'	8.52869	0.413702	'YIL040W'	1.74341	0.406409		'YGL220W'	0.0247934	21.5597	'YIL125W'	0.00295567	44.1658		'YHR136C'	40.5427		'YOR340C'	5.89224			'YJL055W'	32.3055	0.877571	'YJL055W'	3.39126	0.762876		'YLR354C'	6.23624	0.657531	'YGR195W'	0.562691	0.198854
'YOR052C'	8.5051	1.77964	'YCL031C'	1.7432	0.25348		'YNL111C'	0.0247934	14.0413	'YFR055W'	0.00293255	24.6518		'YLR390W-A'	44.2078		'YER156C'	6.42977			'YAR002C-A'	32.2238	1.78721	'YAR002C-A'	3.39114	0.531254		'YER057C'	6.23302	0.9698	'YHR051W'	0.555175	0.578786
'YLR268W'	8.49487	0.366131	'YLR100W'	1.73602	0.444108		'YOL005C'	0.0247934	19.2989	'YBR034C'	0.00286533	3.3088		'YBL001C'	51.9916		'YOR145C'	5.21514			'YLR359W'	32.1747	0.329316	'YLR359W'	3.35574	0.275758		'YOR332W'	6.23134	0.700634	'YOR103C'	0.546835	0.346935
'YOL012C'	8.42723	0.255384	'YPL227C'	1.73257	0.107478		'YFL026W'	0.0247685	37.6802	'YPR124W'	0.002457	50.1746		'YGR211W'	24.8783		'YGR103W'	6.75589			'YGR094W'	32.1672	0.561463	'YGR094W'	3.33541	0.455919		'YGR214W'	6.22904	0.444927	'YLR409C'	0.538513	0.289924
'YML008C'	8.42632	0.524559	'YPL243W'	1.73224	0.250498		'YIL022W'	0.0247685	21.4197	'YGR090W'	0.00242326	14.6435		'YIL125W'	44.1658		'YPR187W'	8.97445			'YDL125C'	32.1611	0.24034	'YDL125C'	3.33313	0.57462		'YDR233C'	6.22616	0.253101	'YHL003C'	0.534644	0.453882
'YPL226W'	8.38402	0.417724	'YGL115W'	1.72658	0.519869		'YDR339C'	0.0247368	16.3633	'YOL126C'	0.00235849	39.4158		'YPL225W'	40.2686		'YML093W'	5.68407			'YER124C'	32.0886	0.623067	'YER124C'	3.2715	0.310869		'YBR046C'	6.2063	0.365021	'YMR092C'	0.533486	3.36691
'YBR085C-A'	8.38253	NaN	'YJL157C'	1.72457	0.382432		'YNL055C'	0.0246479	89.031	'YKL209C'	0.00232378	66.2742		'YOR122C'	35.4933		'YNL248C'	5.91117			'YPL010W'	32.0304	0.554588	'YPL010W'	3.23274	0.679491		'YLR009W'	6.2028	0.121329	'YOR383C'	0.52686	1.00856
'YLR259C'	8.37925	1.68332	'YKL033W-A'	1.72274	0.221672		'YDR373W'	0.0246073	56.8572	'YDR449C'	0.00226757	5.98726		'YFR024C-A'	61.3007		'YBL071W-A'	19.3859			'YDL208W'	32.0281	0.375245	'YDL208W'	3.22525	0.118549		'YPL012W'	6.19604	0.291274	'YOR270C'	0.521727	0.64416
'YGL087C'	8.37466	1.03092	'YDR531W'	1.72235	0.545493		'YGL231C'	0.0246073	31.7084	'YLR384C'	0.00222222	16.8329		'YLL018C'	42.2313		'YDR496C'	4.42015			'YDR045C'	31.9939	1.21121	'YDR045C'	3.17381	0.234718		'YIL133C'	6.18828	0.320563	'YKL154W'	0.518733	0.136957
'YHR019C'	8.35726	0.523564	'YDR434W'	1.71985	0.469928		'YPL145C'	0.0245977	16.6898	'YDL171C'	0.00219012	26.2357		'YMR074C'	52.1884		'YLR175W'	6.40708			'YBR158W'	31.9763	0.442375	'YBR158W'	3.08867	0.360869		'YGL087C'	6.18744	1.03092	'YGL137W'	0.511371	0.637932
'YIL133C'	8.33033	0.320563	'YLR367W'	1.71675	0.444826		'YHL015W'	0.0245902	30.8966	'YBR115C'	0.00215363	17.7105		'YDR002W'	41.6339		'YNL113W'	5.46432			'YDR234W'	31.9701	1.46146	'YDR234W'	3.05636	0.25539		'YBR086C'	6.18465	0.34725	'YKL106W'	0.507775	0.358383
'YMR108W'	8.3102	0.52729	'YBR199W'	1.7013	0.851009		'YOL133W'	0.0245902	93.9637	'YPL085W'	0.00214026	25.8026		'YJR117W'	53.3401		'YNL002C'	5.83331			'YOL070C'	31.9611	1.20585	'YOL070C'	3.04244	0.392497		'YJL062W-A'	6.17347	0.296267	'YMR054W'	0.506626	0.317792
'YLR249W'	8.27896	0.520631	'YAL042W'	1.70049	0.481052		'YPL218W'	0.0245645	31.2947	'YEL022W'	0.00205479	33.5569		'YMR236W'	63.2198		'YGR159C'	4.27942			'YDL092W'	31.9042	0.282772	'YDL092W'	2.98063	0.284181		'YJR070C'	6.16168	0.153692	'YOR212W'	0.502008	0.261089
'YGR136W'	8.27765	3.09938	'YEL058W'	1.70034	0.587897		'YPR148C'	0.0245413	35.9469	'YNR053C'	0.00205198	29.2731		'YML028W'	39.7359		'YGR074W'	12.4414			'YLR348C'	31.8895	0.168457	'YLR348C'	2.97233	1.16513		'YGR193C'	6.14674	0.509906	'YJL196C'	0.496361	0.39462
'YMR183C'	8.25814	0.337915	'YDR399W'	1.68631	0.187548		'YDR071C'	0.0244792	23.1867	'YBL004W'	0.00188452	11.4907		'YDR019C'	11		'YKL154W'	9.72239			'YDR115W'	31.7107	0.168731	'YDR115W'	2.88596	0.362389		'YHR135C'	6.1124	0.325004	'YIL035C'	0.491291	0.513258
'YDR054C'	8.24563	0.319389	'YDR372C'	1.67392	0.507866		'YLR229C'	0.0244792	18.8253	'YER056C'	0.00187266	19.9246		'YJR109C'	18.8408		'YCL054W'	5.3173			'YDR372C'	31.5511	0.480353	'YDR372C'	2.87696	0.507866		'YDL226C'	6.11219	0.31047	'YOL151W'	0.490506	0.466749
'YOR344C'	8.23218	1.94914	'YER055C'	1.67221	0.222887		'YDR098C'	0.0244755	31.9726	'YDR299W'	0.00186916	6.95101		'YGL191W'	43.2992		'YER002W'	6.88379			'YER050C'	31.4359	0.652974	'YER050C'	2.80528	0.549684		'YLR410W'	6.10831	0.674454	'YJR068W'	0.480976	0.264546
'YMR049C'	8.22856	0.342242	'YPR118W'	1.66857	0.315338		'YDL007W'	0.0244292	48.8083	'YGL028C'	0.00184162	14.7978		'YBL047C'	35.4656		'YPL093W'	4.42236			'YKL024C'	31.3171	3.09938	'YKL024C'	2.79716	0.542854		'YOL030W'	6.09494	0.703646	'YNL087W'	0.45408	0.306958
'YMR297W'	8.20836	1.3176	'YMR188C'	1.6417	0.636315		'YGL070C'	0.0243902	19.7171	'YHR065C'	0.00183824	20.3873		'YGL221C'	50.0029		'YNL220W'	18.1671			'YDR373W'	31.142	0.307406	'YDR373W'	2.78097	0.610626		'YIR037W'	6.0915	3.26337	'YOR124C'	0.451661	1.77095
'YDL097C'	8.19967	0.547607	'YDL212W'	1.63115	0.285543		'YKL058W'	0.0243902	31.4234	'YMR199W'	0.00182815	25.7114		'YLR250W'	58.6138		'YEL020W-A'	18.4664			'YBR244W'	31.0483	0.381315	'YBR244W'	2.65848	0.289931		'YKL068W-A'	6.08262	0.541366	'YJL178C'	0.449956	0.357325
'YKL214C'	8.19303	0.314361	'YJL196C'	1.61268	0.39462		'YMR123W'	0.0243902	18.7745	'YBR158W'	0.00181818	46.7625		'YNL085W'	42.7761		'YPL211W'	6.63657			'YKL207W'	31.0157	0.316337	'YKL207W'	2.65511	0.477313		'YOL059W'	6.05801	0.304686	'YDR531W'	0.443448	0.545493
'YGL099W'	8.17049	0.233991	'YHR137W'	1.61268	1.53291		'YNL280C'	0.0243736	28.5596	'YHR094C'	0.00175131	37.9738		'YER042W'	42.5117		'YLR197W'	7.80446			'YML079W'	30.9953	0.394066	'YML079W'	2.51842	0.650614		'YGL043W'	6.05248	0.628827	'YER159C'	0.43371	0.256477
'YGR189C'	8.13304	0.263122	'YIL035C'	1.61092	0.513258		'YBR011C'	0.0243056	47.568	'YPR137W'	0.00174216	11.4315		'YGL058W'	37.2759		'YDR397C'	7.8113			'YDR363W-A'	30.8825	2.14563	'YDR363W-A'	2.47334	0.256647		'YKL073W'	6.045	0.444606	'YBR248C'	0.431425	0.261688
'YJR086W'	8.12783	0.42298	'YDR045C'	1.59043	0.234718		'YKR068C'	0.0242268	26.3846	'YDL140C'	0.0017301	25.7788		'YFL037W'	36.8761		'YGL078C'	4.42495			'YMR074C'	30.7902	0.384813	'YMR074C'	2.45049	0.728565		'YML085C'	6.0402	0.646452	'YHR162W'	0.427578	0.387442
'YDR168W'	8.11876	2.14563	'YHR201C'	1.58321	0.497373		'YOR362C'	0.0242215	49.8182	'YML123C'	0.00170068	18.1447		'YDL224C'	75.5926		'YLR438C-A'	16.9588			'YGL080W'	30.721	0.454982	'YGL080W'	2.43197	0.464638		'YBR061C'	6.03951	0.169937	'YER124C'	0.423408	0.310869
'YDR037W'	8.09382	0.424822	'YBL057C'	1.56246	0.644749		'YPL117C'	0.0242215	18.1086	'YPL265W'	0.00164204	268.57		'YGL186C'	57.1748		'YBR154C'	6.81582			'YPL013C'	30.6845	0.318479	'YPL013C'	2.40488	0.267648		'YOL123W'	6.02102	1.35037	'YLR022C'	0.42317	0.268337
'YPR074C'	8.08413	0.4867	'YKL207W'	1.55187	0.477313		'YDR378C'	0.0241935	17.4525	'YBR068C'	0.00163934	24.3253		'YBL099W'	40.2387		'YMR125W'	17.6588			'YLL050C'	30.6532	0.687538	'YLL050C'	2.3977	1.04185		'YER125W'	6.00836	0.509177	'YMR188C'	0.421109	0.636315
'YMR012W'	8.08031	0.400739	'YKL186C'	1.55031	0.34041		'YEL003W'	0.0241935	21.4741	'YLR342W'	0.0015983	28.6053		'YOL030W'	56.1694		'YJL122W'	4.10118			'YBL030C'	30.6484	0.445714	'YBL030C'	2.33799	0.490429		'YOR063W'	5.98296	0.320996	'YBL040C'	0.420294	0.654357
'YDL226C'	8.07364	0.31047	'YDR267C'	1.5479	0.314695		'YFR049W'	0.0241935	43.3193	'YNR016C'	0.00134288	43.1762		'YLL026W'	119.508		'YLR276C'	6.99004			'YCR097W'	30.5822	1.09098	'YCR097W'	2.28105	0.512138		'YGL191W'	5.91835	0.713229	'YHR181W'	0.415909	0.396155
'YOL109W'	8.06985	0.442122	'YMR243C'	1.53862	0.320893		'YJL184W'	0.0241935	21.6183	'YPL158C'	0.00131752	19.449		'YOR332W'	45.2752		'YER073W'	7.33199			'YHR137W'	30.5445	1.77095	'YHR137W'	2.27638	1.53291		'YER042W'	5.90099	0.70861	'YJL140W'	0.410324	0.485174
'YBR149W'	8.0513	9.49088	'YOR103C'	1.52169	0.346935		'YDR483W'	0.0241535	33.215	'YER070W'	0.00112486	9.71576		'YHR094C'	37.9738		'YDR412W'	5.18757			'YHR163W'	30.4132	3.26337	'YHR163W'	2.11967	0.55018		'YLR216C'	5.90006	4.11258	'YBR088C'	0.409178	0.327421
'YBR039W'	8.02354	0.444974	'YDR539W'	1.52038	0.439754		'YMR243C'	0.0241535	22.2831	'YDR457W'	0.000917712	35.0212		'YBR082C'	47.76		'YKL009W'	4.61947			'YFL034C-A'	30.3268	0.317915	'YFL034C-A'	2.11013	0.266472		'YER086W'	5.88846	0.351543	'YOR382W'	0.404699	1.51887
'YJR104C'	8.02289	0.69435	'YOR175C'	1.51752	0.346641		'YDR328C'	0.0241026	54.5438	'YNR067C'	0.000894454	32.3687		'YPL118W'	57.5839		'YLR009W'	4.55222			'YFL026W'	30.3073	0.300359	'YFL026W'	2.00308	1.34632		'YOR165W'	5.88364	0.251232	'YKR026C'	0.403938	0.22334
'YDL040C'	8.00857	0.528205	'YDR497C'	1.51222	0.293293		'YGL068W'	0.0241026	20.5816	'YOR153W'	0.000661376	38.2		'YHR037W'	82.2507		'YOR310C'	6.30592			'YOL151W'	30.2059	1.37546	'YOL151W'	1.90638	0.466749		'YPL262W'	5.83791	1.13519	'YDL072C'	0.394593	0.928798
'YLR027C'	7.98405	0.524387	'YLR359W'	1.49836	0.275758		'YNL075W'	0.024055	8.49929	'YJL039C'	0.000593824	27.1775		'YDR394W'	71.3207		'YHR143W-A'	10.4034			'YBR111C'	30.1001	0.395909	'YBR111C'	1.77072	0.623051		'YLR248W'	5.796	1.0037	'YPR100W'	0.393002	0.425325
'YDR298C'	7.97851	0.380705	'YBL040C'	1.48606	0.654357									'YDL126C'	43.2355		'YDL208W'	5.89373			'YDL111C'	30.0045	0.682829	'YDL111C'	1.66638	0.221857		'YAL023C'	5.78082	0.461511	'YPR118W'	0.385527	0.315338
'YLR153C'	7.97275	0.779099	'YGL186C'	1.48459	0.70563									'YDL195W'	32.8439		'YOL077W-A'	17.3819			'YIL027C'	29.9929	0.386756	'YIL027C'	1.61805	0.351848		'YDL161W'	5.777	0.552498	'YPR108W'	0.370484	0.571584
'YMR305C'	7.92111	0.0572664	'YHR133C'	1.47813	0.445896									'YJR104C'	37.7009		'YJL148W'	4.11552			'YPR033C'	29.9241	0.649625	'YPR033C'	1.58824	0.365728		'YPL078C'	5.77655	0.443804	'YDR119W'	0.369425	0.294433
'YPR163C'	7.9201	0.185655	'YIL027C'	1.4765	0.351848									'YFL039C'	39.1237		'YLR413W'	5.28678			'YOR226C'	29.8666	0.123727	'YOR226C'	1.51009	0.228503		'YPL146C'	5.77232	0.293147	'YNR053C'	0.347292	0.40799
'YBR077C'	7.91723	0.372695	'YDR245W'	1.46146	0.260665									'YBL058W'	67.1496		'YPR166C'	16.9487			'YCL001W'	29.8574	0.635224	'YCL001W'	1.45573	0.499633		'YNL208W'	5.76879	1.20339	'YJL157C'	0.340096	0.382432
'YBL047C'	7.89829	0.710885	'YCR097W'	1.44896	0.512138									'YGL011C'	64.0286		'YAL025C'	5.32807			'YLR051C'	29.7979	0.535474	'YLR051C'	1.43465	0.227818		'YLR089C'	5.74399	2.70534	'YBL071W-A'	0.324603	0.139984
'YBL032W'	7.89361	0.219847	'YGL101W'	1.41644	0.29197									'YKR001C'	40.8477		'YPL227C'	15.5629			'YCL033C'	29.7898	0.494751	'YCL033C'	1.40704	1.12746		'YDR457W'	5.74135	0.518505	'YFL016C'	0.319948	1.07623
'YJL173C'	7.89125	0.346166	'YKL209C'	1.35998	0.779396									'YDR529C'	46.3888		'YOR004W'	4.43212			'YFL016C'	29.7589	0.185655	'YFL016C'	1.19648	1.07623		'YDR232W'	5.73936	0.231807	'YLR407W'	0.292239	0.338273
'YGL055W'	7.88133	0.348321	'YER124C'	1.34077	0.310869									'YBR286W'	46.9002		'YLR186W'	4.96798			'YIL040W'	29.7453	0.577931	'YIL040W'	1.08289	0.406409		'YER003C'	5.72616	0.535474	'YJL069C'	0.283026	0.248179
'YDL198C'	7.85856	0.1983	'YER044C'	1.33097	1.67032									'YGL206C'	36.0795		'YBR034C'	3.3088			'YLR367W'	29.6485	0.34725	'YLR367W'	0.905764	0.444826		'YMR199W'	5.71383	0.339186	'YDR267C'	0.282574	0.314695
'YLR413W'	7.85007	0.113146	'YKL106W'	1.28915	0.358383									'YMR193W'	36.1178		'YDR525W-A'	12.4677			'YLR384C'	29.6477	1.16542	'YLR384C'	0.397837	0.360871		'YOR294W'	5.7115	0.157399	'YPR051W'	0.267283	0.247725
'YBR080C'	7.84883	0.487426	'YHL003C'	1.13393	0.453882									'YCR004C'	52.0038		'YCR087C-A'	12.6082			'YDR324C'	29.6266	1.19533	'YDR324C'	0.339506	0.196385		'YGR180C'	5.70893	0.886938	'YGR007W'	0.261084	0.430892
'YDL012C'	7.83186	0.268611	'YGR147C'	1.10518	0.423758									'YGR055W'	30.4951		'YDR380W'	64.5181			'YDR120C'	29.464	0.477943	'YDR120C'	0.256293	0.241129		'YKL192C'	5.69304	0.407361	'YPR086W'	0.202589	0.534962
'YDR412W'	7.82548	0.12337	'YFL026W'	1.08407	1.34632									'YPL091W'	41.6467		'YDR165W'	8.87675			'YNL122C'	29.4592	0.897394	'YNL122C'	0.248447	0.375998		'YDR055W'	5.69012	0.486661	'YMR195W'	0.16038	0.793327
'YDR309C'	7.79903	0.439293	'YDR258C'	1.05969	0.474671									'YOR375C'	33.1544		'YHL013C'	8.04894			'YAL059W'	29.4377	0.575979	'YAL059W'	0.0348411	0.370407		'YBR029C'	5.6865	0.555994	'YKL128C'	0.128869	0.406315
'YOR265W'	7.7987	0.442852	'YLR348C'	1.01115	1.16513									'YJL121C'	43.4237		'YMR305C'	9.14167			'YML126C'	29.424	2.00215	'YML126C'	0.0138397	0.28031		'YOR142W'	5.67666	0.584958	'YBR078W'	0.0869939	0.796575
'YOR027W'	7.79639	3.14616	'YFL034C-A'	0.998857	0.266472									'YKL141W'	52.8009		'YNL175C'	7.08932			'YDR098C'	29.3954	1.69288	'YDR098C'	0	0.440443		'YDR172W'	5.6647	0.320827	'YGR108W'	0.0388142	0.389919
'YCR004C'	7.79275	0.682829	'YBR158W'	0.670331	0.360869									'YPL010W'	53.4709		'YHR170W'	7.03032			'YGL220W'	29.363	1.36251	'YGL220W'	0	0.404321		'YKL085W'	5.66286	1.48418	'YBR158W'	0	0.360869
'YIL074C'	7.79117	0.601784	'YGR108W'	0.646503	0.389919									'YJL001W'	58.3649		'YGR271C-A'	4.87979			'YHR136C'	29.3445	0.534486	'YHR136C'	0	0.744291		'YMR072W'	5.64124	0.562366	'YDL227C'	0	0.515257
'YDL004W'	7.74854	0.407401	'YFL016C'	0.624306	1.07623									'YDR158W'	38.467		'YLR363W-A'	3.82354			'YOR361C'	29.3347	0.151173	'YOR361C'	0	0.384454		'YJR048W'	5.64005	0.445714	'YOR202W'	0	0.456974

## Sheet: Wilcoxon P-value analyses
Entire ORF's RD average based on the ribosomal profiling data from[29,32]							Entire ORF's RD average based on the ribosomal profiling data from[29,32]
Per cent	The median of the % top total ORF's RD average is greater from the bottom with	The median of HL for the % top total ORF's RD average is greater from the bottom with	Number of genes	Wilcoxon P-value			mRNA half-life experiment	median of the 20% top total ORF's RD average	median of HL for the 20% top total ORF's RD average (min)	median of the 20% bottom total ORF's RD average	median of HL for the20% bottom total ORF's RD average(min)	Wilcoxon P-value
0.05	89.7	35.9	77	1.29301e-06			Natural mRNA	10.2206	22	2.25616	16	1.00248e-12
0.1	85.9	30.2	153	6.27268e-09			mRNAs with shortened Poly (A)		12		10	1.508e-10
0.2	77.9	24.9	305	2.61915e-10			Oxidative stress		42.9499		30.9931	1.61164e-07
0.25	74.1	24.2	382	8.07382e-11			MMS stress		33.9977		28.2711	0.0149267
0.3	70.5	25.3	458	3.9936e-11			Reference		39.9271		30.7911	5.17536e-06
